# Supplementary material for: Differential gene expression analysis reveals pathways important in early post-traumatic osteoarthritis in an equine model
Source: BMC Genomics. 2020 Nov 30;21:843. doi: 10.1186/s12864-020-07228-z (PMC7708211; doi:10.1186/s12864-020-07228-z)
Supplement: Supplementary file 2 — Additional file 2. Genes differentially expressed with a fold-change (FC) cut-off > |1.1|. Genes upregulated in OA samples are represented by a positive FC; genes downregulated in OA samples are represented by a negative FC. [file 12864_2020_7228_MOESM2_ESM.xlsx]

## Sheet: tr.OAvsNOT_1.1_FC
Additional file 2: Genes differentially expressed with a fold-change (FC) cut-off >|1.1|. Genes upregulated in OA samples are represented by a positive fold-chage; genes downregulated in OA samples are represented by a negative fold-change
ENTREZID	SYMBOL	GENENAME	chromosome	start	end	FC	P.Value	FDR
100057478	THBS1	thrombospondin 1	1	150310065	150326658	3.13964	9.1496e-10	1.38864e-05
100068749	ANGPTL5	angiopoietin like 5	7	12396397	12410995	-4.70755	1.67099e-08	5.96205e-05
100060957	PPP2R2B	protein phosphatase 2 regulatory subunit Bbeta	14	30073885	30509649	-3.81972	2.1148e-08	5.96205e-05
100060937	PRSS23	serine protease 23	7	61149325	61172814	2.20434	2.20222e-08	5.96205e-05
100056544	CHST1	carbohydrate sulfotransferase 1	12	10437050	10536855	3.62369	1.61224e-08	5.96205e-05
100033896	MMP1	matrix metallopeptidase 1	7	13168281	13176362	8.47145	2.35701e-08	5.96205e-05
100059234	KCNMB1	potassium calcium-activated channel subfamily M regulatory beta subunit 1	14	9924386	9935314	3.20744	3.31062e-08	7.1779e-05
100052547	DIO2	iodothyronine deiodinase 2	24	25068790	25083162	2.92629	4.47565e-08	8.49087e-05
100062492	MST1R	macrophage stimulating 1 receptor	16	38833339	38846241	-1.79446	9.16326e-08	0.000117012
100034062	IGFBP4	insulin like growth factor binding protein 4	11	22204376	22216181	2.30111	9.25176e-08	0.000117012
100057561	ACTG2	actin, gamma 2, smooth muscle, enteric	15	30112487	30133707	3.3694	8.92793e-08	0.000117012
100056461	DISP3	dispatched RND transporter family member 3	2	40268265	40341762	5.89058	8.01551e-08	0.000117012
100051470	ABAT	4-aminobutyrate aminotransferase	13	36336446	36425712	-2.38598	1.31733e-07	0.000128076
100061502	LOC100061502	cytochrome P450 2C42	1	34416029	34452918	-2.31442	1.19351e-07	0.000128076
100069795	TNFAIP8L3	TNF alpha induced protein 8 like 3	1	140364297	140401236	-1.95661	1.35021e-07	0.000128076
100058920	SSUH2	ssu-2 homolog (C. elegans)	16	9533007	9559966	4.61879	1.10613e-07	0.000128076
100069338	PTH2R	parathyroid hormone 2 receptor	18	82353050	82422873	-2.22856	1.6012e-07	0.000142949
100066774	CD8A	CD8a molecule	15	18492307	18498464	-2.08864	1.83877e-07	0.000155039
102148750	LOC102148750	uncharacterized LOC102148750	8	20827786	20834667	-1.82551	2.07356e-07	0.000161423
100057765	GREM1	gremlin 1, DAN family BMP antagonist	1	154936136	154949061	6.4268	2.12721e-07	0.000161423
100066148	COL4A1	collagen type IV alpha 1 chain	17	77436271	77582928	1.99959	2.67046e-07	0.000188678
100034068	TNFAIP6	TNF alpha induced protein 6	18	33533227	33552695	2.88067	2.73501e-07	0.000188678
100061451	PALLD	palladin, cytoskeletal associated protein	2	66585227	66967932	1.76718	3.09862e-07	0.000204469
111773228	LOC111773228	uncharacterized LOC111773228	4	76857066	76881903	-2.65431	3.23441e-07	0.000204536
100061556	TNN	tenascin N	5	10481887	10586392	7.88174	3.55427e-07	0.000215773
100053517	PDZRN4	PDZ domain containing ring finger 4	6	61013437	61348959	-2.80996	3.70791e-07	0.000216442
100067330	TPM1	tropomyosin 1	1	130292858	130319974	1.55286	4.25905e-07	0.000231361
100073273	PDE8B	phosphodiesterase 8B	14	88290224	88507400	2.28014	4.26837e-07	0.000231361
100146286	ASCL1	achaete-scute family bHLH transcription factor 1	28	27674999	27677834	2.61612	4.74788e-07	0.000239201
100065438	SLCO2A1	solute carrier organic anion transporter family member 2A1	16	71083533	71166406	2.9716	4.63408e-07	0.000239201
102150125	KCNK3	potassium two pore domain channel subfamily K member 3	15	70442548	70480399	6.27695	4.88584e-07	0.000239201
100050414	NPAS3	neuronal PAS domain protein 3	1	172006843	172835749	-2.45983	5.49023e-07	0.000250323
100069997	C13H16orf89	chromosome 13 C16orf89 homolog	13	39258357	39271538	2.89649	5.60782e-07	0.000250323
100064408	DKK2	dickkopf WNT signaling pathway inhibitor 2	2	118612910	118707290	3.81819	5.51098e-07	0.000250323
100072430	CCN6	cellular communication network factor 6	10	62476844	62496622	-2.30284	6.02318e-07	0.000261182
102148848	LOC102148848	uncharacterized LOC102148848	2	62503937	62511595	-1.80143	6.30816e-07	0.000261743
100068106	CALD1	caldesmon 1	4	88783176	88966052	1.60926	6.55349e-07	0.000261743
100070482	MYLK	myosin light chain kinase	19	38284342	38542992	2.34051	6.47141e-07	0.000261743
100062215	SEMA3F	semaphorin 3F	16	38607702	38637490	1.51499	7.87178e-07	0.000306333
100058418	VSTM5	V-set and transmembrane domain containing 5	7	55342390	55366818	1.94624	9.25884e-07	0.000351304
100051282	GNAO1	G protein subunit alpha o1	3	9327063	9496478	2.80258	1.03415e-06	0.000382813
100056121	SHOX2	short stature homeobox 2	19	1821820	1832001	2.11832	1.07964e-06	0.000390136
100070531	KCNN1	potassium calcium-activated channel subfamily N member 1	21	3373820	3404765	-2.89823	1.18465e-06	0.000417654
100034087	PTGS1	prostaglandin-endoperoxide synthase 1	25	26423704	26444073	-2.50509	1.21083e-06	0.000417654
100146571	SHISAL1	shisa like 1	28	41576538	41627371	2.15967	1.31754e-06	0.000434702
111774181	PLIN4	perilipin 4	7	3171051	3182604	2.66167	1.30613e-06	0.000434702
100060119	SPARC	secreted protein acidic and cysteine rich	14	25690682	25713920	2.01018	1.37763e-06	0.000444856
100058783	DSCAM	DS cell adhesion molecule	26	37145402	37833698	-4.665	1.4998e-06	0.000451609
100060243	GREM2	gremlin 2, DAN family BMP antagonist	30	4198536	4300421	-3.49837	1.46476e-06	0.000451609
100070956	ENTPD1	ectonucleoside triphosphate diphosphohydrolase 1	1	33436691	33539015	1.78034	1.51756e-06	0.000451609
100034196	IL6	interleukin 6	4	54607522	54611577	5.37856	1.44445e-06	0.000451609
100061005	KCNE4	potassium voltage-gated channel subfamily E regulatory subunit 4	6	11812827	11816240	1.8635	1.61343e-06	0.00046242
100069311	CCDC3	coiled-coil domain containing 3	29	22851165	22931560	2.48334	1.61483e-06	0.00046242
100068381	COL23A1	collagen type XXIII alpha 1 chain	14	3266869	3582764	1.78996	1.67478e-06	0.000470706
100271857	H19	H19, imprinted maternally expressed transcript (non-protein coding)	12	34334581	34336980	5.02246	1.73217e-06	0.000477986
100055638	LOC100055638	glutamate decarboxylase 1-like	8	80802248	80825599	-2.81159	1.86364e-06	0.000496218
100053070	ACTN1	actinin alpha 1	24	14894475	14989787	1.61718	1.85274e-06	0.000496218
100070154	WFDC1	WAP four-disulfide core domain 1	3	32248173	32286798	2.52215	1.90682e-06	0.000498962
100050561	OLFML2B	olfactomedin like 2B	5	33029053	33065491	1.6126	2.0306e-06	0.000522347
100069410	APOD	apolipoprotein D	19	34700855	34750995	-1.62544	2.1221e-06	0.000536784
100068957	ROBO2	roundabout guidance receptor 2	26	12245696	13454802	-3.00101	2.22168e-06	0.000552762
100070601	SUSD4	sushi domain containing 4	30	9921182	10044627	-1.58793	2.40435e-06	0.000588098
100064446	EMID1	EMI domain containing 1	8	9726527	9776124	1.64273	2.47995e-06	0.000588098
100147505	ELFN1	extracellular leucine rich repeat and fibronectin type III domain containing 1	13	1268691	1338066	2.21058	2.44463e-06	0.000588098
100055419	GAD2	glutamate decarboxylase 2	29	11476994	11559961	3.71451	2.54944e-06	0.000595276
100053309	EGFLAM	EGF like, fibronectin type III and laminin G domains	21	27891425	28066949	-3.12161	2.67135e-06	0.000614288
100052156	SPON2	spondin 2	3	120787831	120792415	2.18665	2.83644e-06	0.000642518
100056135	KCND2	potassium voltage-gated channel subfamily D member 2	4	76881983	77337805	-2.55063	2.90142e-06	0.000646716
100065685	DACH1	dachshund family transcription factor 1	17	44955398	45363316	2.87619	2.9402e-06	0.000646716
102150102	GPRASP2	G protein-coupled receptor associated sorting protein 2	X	85128215	85133475	-1.94207	3.24342e-06	0.00067235
100033858	COL12A1	collagen type XII alpha 1 chain	10	30375002	30483198	1.67341	3.15372e-06	0.00067235
100062690	TAGLN	transgelin	7	25729472	25735076	1.82944	3.27824e-06	0.00067235
100146959	CRLF1	cytokine receptor like factor 1	21	3836034	3846312	2.13722	3.25541e-06	0.00067235
100058370	SHROOM3	shroom family member 3	3	61213356	61376769	2.29797	3.20605e-06	0.00067235
100060874	CRTAC1	cartilage acidic protein 1	1	31521463	31662488	-3.23368	3.38796e-06	0.000676567
100063235	SH3GL2	SH3 domain containing GRB2 like 2, endophilin A1	23	36756463	36952849	-3.1114	3.35884e-06	0.000676567
100033961	FGF7	fibroblast growth factor 7	1	141537595	141596355	1.73335	3.43787e-06	0.000677618
100072604	ARSJ	arylsulfatase family member J	2	112881983	112958770	1.71839	3.63484e-06	0.000698303
100062724	AMPH	amphiphysin	4	9867972	10095199	2.49532	3.59784e-06	0.000698303
100062835	ITGBL1	integrin subunit beta like 1	17	70117739	70328273	-1.87087	3.72509e-06	0.000706697
100070976	AOX1	aldehyde oxidase 1	18	75509053	75582014	-1.80383	3.97553e-06	0.000744897
100054096	FGL1	fibrinogen like 1	27	20929706	20961480	-3.30906	4.07759e-06	0.000754702
100052142	FAIM2	Fas apoptotic inhibitory molecule 2	6	68401922	68434669	-2.9698	4.4976e-06	0.000817793
102148062	ADSSL1	adenylosuccinate synthase like 1	24	46509419	46527675	-1.91967	4.52623e-06	0.000817793
100069466	FAR2	fatty acyl-CoA reductase 2	6	55125857	55269660	2.46835	5.10721e-06	0.000911908
100061491	FBP2	fructose-bisphosphatase 2	23	2612491	2665327	-2.34874	5.33401e-06	0.000941328
100055727	OSR2	odd-skipped related transciption factor 2	9	46589701	46597620	-1.9529	5.45849e-06	0.000952225
102148430	GPER1	G protein-coupled estrogen receptor 1	13	787117	792839	1.92109	5.62071e-06	0.000969381
100055978	MICAL2	microtubule associated monooxygenase, calponin and LIM domain containing 2	7	83184677	83406927	1.71036	5.92686e-06	0.0010107
100629963	TMEM273	transmembrane protein 273	1	82368153	82401350	-1.87817	6.06093e-06	0.00101084
100071266	TMEM25	transmembrane protein 25	7	26908336	26914413	-1.6835	6.05227e-06	0.00101084
100053215	PARPBP	PARP1 binding protein	28	27014082	27077972	2.59636	6.38315e-06	0.00105301
100629152	PPP1R14A	protein phosphatase 1 regulatory inhibitor subunit 14A	10	9482321	9486642	1.78523	6.70911e-06	0.00109488
100052714	CDH11	cadherin 11	3	16465011	16509767	1.76884	6.82295e-06	0.00110162
100629324	LOC100629324	uncharacterized LOC100629324	24	43124173	43159253	4.66148	6.92721e-06	0.00110668
100049933	CLCN4	chloride voltage-gated channel 4	X	7224684	7293205	-1.7499	7.20242e-06	0.00113866
100070470	SERINC2	serine incorporator 2	2	25178425	25196613	-2.44551	7.60581e-06	0.00118529
100033948	MMP2	matrix metallopeptidase 2	3	8340854	8366795	2.13097	7.65358e-06	0.00118529
100054768	CNN1	calponin 1	7	50610149	50616400	1.87663	9.29805e-06	0.00142542
100071055	ADRA1B	adrenoceptor alpha 1B	14	18802377	18850987	1.81173	1.00928e-05	0.00153178
100062775	ANK3	ankyrin 3	1	49914424	50250248	-1.59569	1.12647e-05	0.00169272
100065052	GJA5	gap junction protein alpha 5	5	44880950	44900512	1.71373	1.18253e-05	0.00174246
100049862	MMP16	matrix metallopeptidase 16	9	1019160	1308582	2.60992	1.1768e-05	0.00174246
100067554	BAIAP3	BAI1 associated protein 3	13	42602293	42617850	-2.70777	1.20076e-05	0.001745
100062714	NALCN	sodium leak channel, non-selective	17	69788229	70091912	-2.10919	1.22138e-05	0.001745
100052932	ADGRL2	adhesion G protein-coupled receptor L2	5	78453114	78671126	1.53906	1.23025e-05	0.001745
100063776	PPP1R14C	protein phosphatase 1 regulatory inhibitor subunit 14C	31	16631983	16719099	2.20183	1.20938e-05	0.001745
100067377	RSPO3	R-spondin 3	10	75066738	75143624	-2.40654	1.29187e-05	0.00177217
100065843	EVX2	even-skipped homeobox 2	18	54572423	54581467	-1.84433	1.30712e-05	0.00177217
111769285	SOX4	SRY-box 4	20	20480883	20491562	1.91022	1.30779e-05	0.00177217
102148900	LOC102148900	uncharacterized protein CXorf49 homolog	X	56576547	56580575	1.91904	1.29562e-05	0.00177217
100009695	SELP	selectin P	5	6041687	6088030	2.09005	1.26634e-05	0.00177217
100068233	PLEKHS1	pleckstrin homology domain containing S1	1	18127904	18159295	-2.61671	1.32064e-05	0.00177375
111774162	CNN2	calponin 2	7	482970	489616	1.56122	1.33859e-05	0.00178208
100055752	RCAN2	regulator of calcineurin 2	20	45704858	45957818	-1.56953	1.44309e-05	0.0019045
100062195	DRD2	dopamine receptor D2	7	22339752	22400899	-3.43775	1.52634e-05	0.00198466
100054111	MTCL1	microtubule crosslinking factor 1	8	36640841	36775318	1.54345	1.54483e-05	0.00198466
100058583	SMTN	smoothelin	8	8027454	8049646	1.63456	1.55613e-05	0.00198466
100034198	IGF1	insulin like growth factor 1	28	27225722	27301668	1.96642	1.55044e-05	0.00198466
100056019	TBX3	T-box 3	8	20646967	20661149	1.54489	1.63404e-05	0.00204957
100062175	ACTA2	actin, alpha 2, smooth muscle, aorta	1	39695533	39712114	1.84555	1.62171e-05	0.00204957
100063293	ISM1	isthmin 1	22	11139846	11214146	-3.06774	1.76932e-05	0.00216472
100059746	CORO6	coronin 6	11	43703980	43711823	-1.90021	1.76882e-05	0.00216472
100629132	CDO1	cysteine dioxygenase type 1	14	56175711	56187473	-1.79397	1.80244e-05	0.00216472
100056131	GSE1	Gse1 coiled-coil protein	3	32951505	33357766	1.60495	1.81142e-05	0.00216472
106782408	JPH2	junctophilin 2	22	34309525	34370661	1.69596	1.80533e-05	0.00216472
100146550	NR2F1	nuclear receptor subfamily 2 group F member 1	14	74757832	74767421	1.97812	1.79169e-05	0.00216472
111772820	ZNF469	zinc finger protein 469	3	35651074	35671147	2.10108	1.89848e-05	0.00223358
111775189	SPRED3	sprouty related EVH1 domain containing 3	10	9601992	9610617	2.3843	1.89039e-05	0.00223358
100058083	LOXL2	lysyl oxidase like 2	2	52269989	52359324	1.98255	1.94324e-05	0.00226865
100063949	THSD4	thrombospondin type 1 domain containing 4	1	122648709	123199455	-2.16037	2.06595e-05	0.00237538
100070275	BMPER	BMP binding endothelial regulator	4	64067760	64300454	3.16282	2.06511e-05	0.00237538
100068261	MASP1	mannan binding lectin serine peptidase 1	19	27532706	27611463	2.19024	2.08507e-05	0.00237933
100052424	PELO	pelota mRNA surveillance and ribosome rescue factor	21	19756258	19760886	1.3985	2.1038e-05	0.00238279
100053464	NEGR1	neuronal growth regulator 1	5	86621314	87495679	-2.11407	2.12781e-05	0.00239214
100053603	SLC41A2	solute carrier family 41 member 2	28	29181851	29306219	-1.89547	2.22038e-05	0.00247784
100069111	ARNTL2	aryl hydrocarbon receptor nuclear translocator like 2	6	53541006	53616204	1.75707	2.27089e-05	0.00251572
100071128	SCUBE1	signal peptide, CUB domain and EGF like domain containing 1	28	40705982	40846729	-3.64391	2.32759e-05	0.00252879
100070368	ABLIM2	actin binding LIM protein family member 2	3	117492156	117649118	-2.42128	2.33268e-05	0.00252879
100068415	MYCL	MYCL proto-oncogene, bHLH transcription factor	2	18194131	18202015	2.37915	2.31294e-05	0.00252879
100057358	ENAH	ENAH, actin regulator	30	8151361	8294441	1.70607	2.4193e-05	0.00260409
100062390	ABCA10	ATP binding cassette subfamily A member 10	11	11617767	11678619	-2.04532	2.47183e-05	0.00263077
100033934	BMP6	bone morphogenetic protein 6	20	8324816	8477860	1.93315	2.47875e-05	0.00263077
100073103	MOXD1	monooxygenase DBH like 1	10	79638310	79722496	-2.57034	2.51836e-05	0.00265425
100059549	KCNH3	potassium voltage-gated channel subfamily H member 3	6	68149781	68167583	-1.89566	2.54296e-05	0.00266169
100054733	RGS7	regulator of G protein signaling 7	30	3594659	4082390	-2.30572	2.61444e-05	0.00269927
100072268	QRFPR	pyroglutamylated RFamide peptide receptor	2	107006754	107052602	-2.07201	2.59967e-05	0.00269927
102148326	LOC102148326	uncharacterized LOC102148326	3	7834196	7881502	2.2637	2.68179e-05	0.0027501
100049887	ADAMTS9	ADAM metallopeptidase with thrombospondin type 1 motif 9	16	26106498	26272826	2.1682	2.74227e-05	0.00279325
102149141	LOC102149141	spliceosome RNA helicase DDX39B-like	20	31988514	31992589	-2.54231	2.81793e-05	0.00285118
100629196	KIAA0408	KIAA0408	10	75352993	75364287	-2.23397	2.8706e-05	0.00286626
100629298	MEX3D	mex-3 RNA binding family member D	7	898214	907035	1.43617	2.85428e-05	0.00286626
102149755	LOC102149755	uncharacterized LOC102149755	11	51420507	51425537	-1.75789	2.91007e-05	0.00288647
100061270	LRRC8D	leucine rich repeat containing 8 VRAC subunit D	5	71335877	71443556	1.33732	2.92888e-05	0.00288647
100056610	GPA33	glycoprotein A33	5	3730056	3766965	-1.91546	2.95508e-05	0.0028935
100069891	GAN	gigaxonin	3	29751653	29801258	1.91578	3.02831e-05	0.00294619
106780857	HDAC9	histone deacetylase 9	4	50467171	51330398	-1.66656	3.06184e-05	0.00295984
100066356	COL6A3	collagen type VI alpha 3 chain	6	23386079	23470139	1.60748	3.09644e-05	0.00297435
100068877	LMNTD1	lamin tail domain containing 1	6	52006216	52374458	-1.61866	3.368e-05	0.00317816
100050071	KCTD15	potassium channel tetramerization domain containing 15	10	4973435	4987874	1.85634	3.35406e-05	0.00317816
100068793	SIX2	SIX homeobox 2	15	54766006	54770602	2.0579	3.37145e-05	0.00317816
100049944	LRRC4C	leucine rich repeat containing 4C	12	5836177	6030023	-2.42017	3.45571e-05	0.00317862
100065183	FILIP1	filamin A interacting protein 1	10	30582950	30778093	1.44162	3.44864e-05	0.00317862
100146655	TMEM59L	transmembrane protein 59 like	21	3852416	3857874	1.70512	3.41908e-05	0.00317862
100033877	COL1A1	collagen type I alpha 1 chain	11	25987230	26004612	2.11658	3.44336e-05	0.00317862
100067287	PTK7	protein tyrosine kinase 7 (inactive)	20	43021040	43079442	1.54994	3.47921e-05	0.00318096
100147073	WNK2	WNK lysine deficient protein kinase 2	23	54581216	54696108	-1.64632	3.5233e-05	0.00320199
100053311	DMRTA1	DMRT like family A1	23	40999560	41009477	-2.22826	3.65942e-05	0.00327
100053468	LOC100053468	glutathione S-transferase theta-3-like	8	3287535	3291166	-1.78764	3.70587e-05	0.00327
100054550	ALDH1A2	aldehyde dehydrogenase 1 family member A2	1	134598470	134689662	2.01653	3.67842e-05	0.00327
111771043	LOC111771043	uncharacterized LOC111771043	28	27519839	27548299	2.1475	3.68551e-05	0.00327
100051186	CACNA1D	calcium voltage-gated channel subunit alpha1 D	16	35578437	35899181	2.45849	3.61998e-05	0.00327
100070282	DNM1	dynamin 1	25	32106997	32148934	-1.55051	3.76057e-05	0.00328396
100066963	TEK	TEK receptor tyrosine kinase	23	44579465	44685668	1.61205	3.76497e-05	0.00328396
100055957	PHOSPHO1	phosphoethanolamine/phosphocholine phosphatase	11	25233631	25240607	5.25761	3.8193e-05	0.00331231
111774183	PLIN5	perilipin 5	7	3184823	3193889	2.4747	3.89109e-05	0.0033554
111768432	LOC111768432	uncharacterized LOC111768432	16	77062681	77066225	-1.53292	3.95236e-05	0.00338898
102149131	LOC102149131	uncharacterized LOC102149131	14	90578215	90587020	-2.08104	4.00624e-05	0.00341588
100069057	COL5A1	collagen type V alpha 1 chain	25	37215696	37385418	1.70538	4.07759e-05	0.0034573
100056882	CYSLTR2	cysteinyl leukotriene receptor 2	17	22240162	22283006	-1.73371	4.10315e-05	0.00345964
100063291	LOC100063291	N-acetyllactosaminide beta-1,6-N-acetylglucosaminyl-transferase	20	10944505	11030995	1.5729	4.13908e-05	0.00347065
111775360	LOC111775360	uncharacterized LOC111775360	10	70338013	70359183	6.35669	4.16733e-05	0.00347514
100069320	ADAMTS18	ADAM metallopeptidase with thrombospondin type 1 motif 18	3	26439486	26565191	2.78265	4.23951e-05	0.00351602
102149637	IQCN	IQ motif containing N	21	3562567	3588560	-2.13181	4.2963e-05	0.00353576
100064070	PAQR6	progestin and adipoQ receptor family member 6	5	38566162	38569845	-1.54701	4.31977e-05	0.00353576
100051349	PGF	placental growth factor	24	20329838	20342980	1.85295	4.33321e-05	0.00353576
100060919	WSCD1	WSC domain containing 1	11	48942203	48993650	1.68826	4.36706e-05	0.00354433
100066264	COL4A2	collagen type IV alpha 2 chain	17	77583106	77774442	1.6452	4.42798e-05	0.00357465
100059336	APBA2	amyloid beta precursor protein binding family A member 2	1	108668217	108893900	-2.17208	4.51459e-05	0.00360527
100059072	NDRG2	NDRG family member 2	1	159500312	159509049	-1.93608	4.52128e-05	0.00360527
100071662	FAM133A	family with sequence similarity 133 member A	X	77267562	77315747	-1.74001	4.53717e-05	0.00360527
100053557	PTGER3	prostaglandin E receptor 3	5	87780497	87954458	2.40653	4.59814e-05	0.00363469
100068281	ADAMTS12	ADAM metallopeptidase with thrombospondin type 1 motif 12	21	31743198	32058071	1.77154	4.64197e-05	0.00365032
100056203	TSPAN18	tetraspanin 18	12	9527525	9695592	1.64152	4.75409e-05	0.00371922
100054036	GPR149	G protein-coupled receptor 149	16	87746890	87810925	-2.6637	4.79912e-05	0.0037221
100063508	INKA2	inka box actin regulator 2	5	53244043	53259612	1.57281	4.80682e-05	0.0037221
100009711	MMP13	matrix metallopeptidase 13	7	13286889	13298659	12.7126	4.85028e-05	0.00373669
100058952	QRICH2	glutamine rich 2	11	5834378	5868538	1.87261	5.2288e-05	0.00400795
100066971	WSCD2	WSC domain containing 2	8	14811251	14919983	2.36956	5.28753e-05	0.00403261
100062339	REXO2	RNA exonuclease 2	7	23277984	23288601	1.36294	5.32978e-05	0.0040445
100051219	KCNH1	potassium voltage-gated channel subfamily H member 1	5	24510696	24882418	3.17853	5.42129e-05	0.00409348
100060814	CWH43	cell wall biogenesis 43 C-terminal homolog	3	81839375	81896473	-2.23964	5.4635e-05	0.00410493
100068622	EPAS1	endothelial PAS domain protein 1	15	53521212	53608134	1.51431	5.65029e-05	0.00422435
100070207	PRKCQ	protein kinase C theta	29	28520401	28640298	-1.90543	5.69369e-05	0.00423594
100054262	PRKAR1B	protein kinase cAMP-dependent type I regulatory subunit beta	13	332057	453247	1.67855	5.74832e-05	0.00425572
100033890	RUNX2	runt related transcription factor 2	20	44914203	45229724	1.78991	5.82384e-05	0.0042907
102147611	SLIT1	slit guidance ligand 1	1	32195044	32379709	-2.63709	5.92749e-05	0.00434597
100056059	TBX5	T-box 5	8	20832561	20898059	-1.46526	5.98257e-05	0.00435096
106783067	LOC106783067	uncharacterized LOC106783067	4	58387915	58401004	-1.45138	6.02043e-05	0.00435096
100033911	COMP	cartilage oligomeric matrix protein	21	3981091	3988475	2.75728	5.99898e-05	0.00435096
100071544	ADAMTS16	ADAM metallopeptidase with thrombospondin type 1 motif 16	21	54694273	54848611	2.8724	6.04898e-05	0.00435096
100054112	ATP8B1	ATPase phospholipid transporting 8B1	8	78487729	78599191	1.54197	6.10451e-05	0.00437019
106783344	LOC106783344	uncharacterized LOC106783344	7	27762074	27767276	2.42302	6.14373e-05	0.00437762
111773150	LOC111773150	uncharacterized LOC111773150	4	24592714	24597251	-1.8714	6.20387e-05	0.00439982
100066124	HAND2	heart and neural crest derivatives expressed 2	2	62512628	62515433	-1.69091	6.27318e-05	0.00441066
100052885	RAB36	RAB36, member RAS oncogene family	8	2583681	2600169	-1.65979	6.27728e-05	0.00441066
100051286	KCNT2	potassium sodium-activated channel subfamily T member 2	30	25013855	25708367	-1.95596	6.33376e-05	0.00442984
102148170	LOC102148170	uncharacterized LOC102148170	21	16397248	16431181	-2.28575	6.71585e-05	0.00467553
100052005	CAP2	cyclase associated actin cytoskeleton regulatory protein 2	20	16945402	17076702	1.83141	6.74865e-05	0.00467691
111774161	ABCA7	ATP binding cassette subfamily A member 7	7	489721	507689	1.63403	6.81799e-05	0.00470073
100056196	ADAM12	ADAM metallopeptidase domain 12	1	6828828	7257355	2.71314	6.84498e-05	0.00470073
100064788	EFHD1	EF-hand domain family member D1	6	19584667	19623678	-2.00005	6.96667e-05	0.00472477
100067811	SH3GL3	SH3 domain containing GRB2 like 3, endophilin A3	1	91724188	92194908	-1.65934	6.91538e-05	0.00472477
100058287	SLC22A3	solute carrier family 22 member 3	31	8033826	8128481	1.89269	6.97337e-05	0.00472477
100071693	DACH2	dachshund family transcription factor 2	X	69134608	69604677	-2.11215	7.09448e-05	0.00478546
100057836	KIF1A	kinesin family member 1A	6	26095749	26196891	-1.95318	7.27269e-05	0.00488397
111775596	LOC111775596	uncharacterized LOC111775596	11	8858645	9007706	1.73387	7.53457e-05	0.00503754
100064560	SERPINH1	serpin family H member 1	7	70786524	70796691	1.5025	7.76553e-05	0.00516919
100071414	MCAM	melanoma cell adhesion molecule	7	27618449	27626570	1.46335	7.89548e-05	0.00523273
100055542	TPM2	tropomyosin 2	25	953850	961558	1.48248	8.0641e-05	0.00532126
100069798	HMCN2	hemicentin 2	25	33680436	33826849	-2.13552	8.1469e-05	0.00535262
100058832	GDF11	growth differentiation factor 11	6	74431792	74441431	1.56168	8.30974e-05	0.00543607
100056836	TRIB2	tribbles pseudokinase 2	15	82370095	82396048	1.56304	8.49578e-05	0.00553392
100057072	ALDH1A3	aldehyde dehydrogenase 1 family member A3	1	106951661	106988777	-2.06969	8.79008e-05	0.00570115
100629522	NREP	neuronal regeneration related protein	14	59596546	59624885	1.62419	8.82844e-05	0.00570167
100064698	PLD3	phospholipase D family member 3	10	10929233	10947972	-1.40712	9.18802e-05	0.00590875
102149756	CD163L1	CD163 molecule like 1	6	35823740	35878191	-2.07375	9.28288e-05	0.00592434
100059998	LAG3	lymphocyte activating 3	6	35277212	35283134	-1.66211	9.29947e-05	0.00592434
100062042	ALOX5	arachidonate 5-lipoxygenase	1	81235029	81291445	-1.51078	9.32936e-05	0.00592434
100052610	GRB10	growth factor receptor bound protein 10	4	20372622	20577702	1.58383	9.49298e-05	0.00600312
100068488	GPR1	G protein-coupled receptor 1	18	80595468	80638535	-1.78904	9.6365e-05	0.00603697
100052054	IL17RE	interleukin 17 receptor E	16	8414206	8425942	-1.68376	9.62844e-05	0.00603697
100055274	CD37	CD37 molecule	10	19454725	19459986	-1.4626	9.67769e-05	0.00603697
100033876	ACAN	aggrecan	1	95255524	95320479	1.94443	9.7056e-05	0.00603697
100060850	BIN2	bridging integrator 2	6	69507608	69537962	-1.4381	9.94772e-05	0.00613468
100071409	GALNT18	polypeptide N-acetylgalactosaminyltransferase 18	7	82417857	82769381	1.40254	0.000101457	0.00613468
100060360	LAMB1	laminin subunit beta 1	4	7850992	7920688	1.42217	0.000100114	0.00613468
100055800	PMEPA1	prostate transmembrane protein, androgen induced 1	22	45150777	45209579	1.50521	0.000101096	0.00613468
100059397	DES	desmin	6	8696134	8703192	1.57464	0.000100328	0.00613468
100052252	BCAS4	breast carcinoma amplified sequence 4	22	39645954	39703059	1.85979	0.000101346	0.00613468
100054660	FRMD1	FERM domain containing 1	31	2305886	2342455	2.3779	9.9391e-05	0.00613468
100059848	MYOC	myocilin	5	7683668	7694273	-3.92189	0.000103106	0.00615588
100067280	FABP7	fatty acid binding protein 7	10	71306328	71310385	-2.99094	0.000103835	0.00615588
100302031	TPC3	two pore channel 3	15	14160976	14199717	-1.62759	0.000103561	0.00615588
100050732	GJC1	gap junction protein gamma 1	11	18879560	18925502	1.36809	0.000103548	0.00615588
100058919	MAP4K4	mitogen-activated protein kinase kinase kinase kinase 4	15	7937210	8124305	1.43185	0.000103085	0.00615588
100071011	CCNJL	cyclin J like	14	18543338	18593801	1.94896	0.000106032	0.00626168
100629131	LIF	LIF, interleukin 6 family cytokine	8	8924953	8941727	-1.77661	0.000107312	0.0063127
100060256	TMEM61	transmembrane protein 61	2	4703167	4715343	2.46108	0.000108681	0.00636855
100058104	DUSP26	dual specificity phosphatase 26	27	11337827	11343722	-1.99458	0.000110223	0.00642123
100053868	CD48	CD48 molecule	5	33331615	33343500	-1.58904	0.000110426	0.00642123
100056208	TINAGL1	tubulointerstitial nephritis antigen like 1	2	25078247	25088151	1.33121	0.000110904	0.00642438
100056522	IQCD	IQ motif containing D	8	21750459	21776876	-1.43907	0.000112963	0.00649408
100059472	VWF	von Willebrand factor	6	34595047	34797881	1.59945	0.000112671	0.00649408
100067472	TMEM200A	transmembrane protein 200A	10	77892652	77967572	2.28116	0.00011414	0.006537
100147533	TPM4	tropomyosin 4	21	2027301	2048470	1.36387	0.000116694	0.00658704
100065187	CHN1	chimerin 1	18	53542569	53727441	1.60924	0.000116377	0.00658704
100052263	DLX5	distal-less homeobox 5	4	40253958	40258390	1.62381	0.00011675	0.00658704
102149826	LOC102149826	uncharacterized LOC102149826	16	2570049	2581862	1.79849	0.000115984	0.00658704
100069688	C1QTNF6	C1q and TNF related 6	28	35552206	35559679	2.58547	0.000117561	0.00660825
100073031	FBN2	fibrillin 2	14	45536216	45774131	3.4566	0.000120769	0.00676352
102149759	LOC102149759	uncharacterized LOC102149759	1	14781465	14793388	-1.89762	0.000122209	0.00681864
100051283	SEPT11	septin 11	3	61003439	61088319	1.34285	0.000122652	0.00681864
100070269	MARCKSL1	MARCKS like 1	2	24488936	24491319	2.20991	0.000123876	0.00686156
100060048	OTUD7A	OTU deubiquitinase 7A	1	109525100	109912253	-1.61365	0.000128139	0.00707188
102147817	SYNPO	synaptopodin	14	26719213	26755853	1.52292	0.00012921	0.00710516
111773869	LOC111773869	uncharacterized LOC111773869	6	22911589	22941915	3.09014	0.000129732	0.00710811
100064247	RASGRP4	RAS guanyl releasing protein 4	10	9615802	9629291	-1.47641	0.000130868	0.00714457
111769738	LOC111769738	uncharacterized LOC111769738	21	12118038	12146924	-2.23277	0.000131963	0.00716904
100071083	OGFRL1	opioid growth factor receptor like 1	20	63797435	63818649	-1.30831	0.000135096	0.00716904
100064559	ETS1	ETS proto-oncogene 1, transcription factor	7	38276097	38401233	1.3731	0.000134256	0.00716904
100061008	ME3	malic enzyme 3	7	61292365	61472618	1.4555	0.000134316	0.00716904
100064309	PECAM1	platelet and endothelial cell adhesion molecule 1	11	15080248	15157223	1.51969	0.000133733	0.00716904
100629161	RP1L1	RP1 like 1	2	59021136	59144653	1.54503	0.000132372	0.00716904
102148342	LOC102148342	uncharacterized LOC102148342	31	8138035	8156420	1.93831	0.000133554	0.00716904
100033910	SELE	selectin E	5	6145636	6155682	2.77793	0.000134683	0.00716904
100070643	TTC12	tetratricopeptide repeat domain 12	7	22251822	22301873	-1.77069	0.000135897	0.00718644
100050469	MC4R	melanocortin 4 receptor	8	80658134	80659867	-3.35026	0.000136877	0.00721314
102149769	LOC102149769	translation initiation factor IF-2-like	25	36734254	36737642	-1.43853	0.000138701	0.00728338
100063434	ITGA1	integrin subunit alpha 1	21	19631076	19772922	1.57788	0.00013917	0.00728338
111774174	TBXA2R	thromboxane A2 receptor	7	2570729	2582573	-1.80732	0.000141338	0.00737142
100066860	SPAG6	sperm associated antigen 6	29	14865160	14932497	-1.68546	0.000142733	0.00741867
100630177	TIMD4	T cell immunoglobulin and mucin domain containing 4	14	21216193	21301614	-1.755	0.000145071	0.0074604
100052453	SLC7A8	solute carrier family 7 member 8	1	163089064	163139850	-1.59146	0.000144894	0.0074604
102147843	TMEFF1	transmembrane protein with EGF like and two follistatin like domains 1	25	7024425	7105056	1.53845	0.000145502	0.0074604
100053379	CADM3	cell adhesion molecule 3	5	34598603	34629842	1.94255	0.000144128	0.0074604
100052032	C5H1orf21	chromosome 5 C1orf21 homolog	5	18556222	18691563	1.3449	0.000146265	0.00747431
100063823	GRAMD2B	GRAM domain containing 2B	14	47233391	47337070	1.40025	0.000150596	0.00766978
100050389	RAB38	RAB38, member RAS oncogene family	7	60009113	60066239	1.44697	0.000152581	0.00774487
100068783	CEP126	centrosomal protein 126	7	12415589	12486464	-1.67371	0.00015418	0.00779998
100072910	GLB1L2	galactosidase beta 1 like 2	7	43576389	43698981	-1.94642	0.00015489	0.00780987
100054846	AFDN	afadin, adherens junction formation factor	31	2410277	2550132	1.37996	0.000155593	0.0078193
100071647	ARSI	arylsulfatase family member I	14	27018533	27024797	2.59782	0.000156667	0.00784732
100061326	PDLIM1	PDZ and LIM domain 1	1	33916358	33958847	1.36796	0.000159373	0.0079566
100061144	RHBDD2	rhomboid domain containing 2	13	10961629	10972542	-1.52626	0.000160436	0.00798339
111773825	LOC111773825	uncharacterized LOC111773825	6	3051072	3114431	-1.95899	0.000167443	0.00830485
100063001	HCN4	hyperpolarization activated cyclic nucleotide gated potassium channel 4	1	121273359	121321427	2.64271	0.000169309	0.00837004
100068712	FAM171A1	family with sequence similarity 171 member A1	29	20837070	20966464	1.44226	0.000172152	0.00846851
100062150	HSPH1	heat shock protein family H (Hsp110) member 1	17	10425395	10451293	1.48871	0.000172417	0.00846851
100067353	SOX8	SRY-box 8	13	42906031	42911181	2.16545	0.000173433	0.00849094
100060486	CHRNB4	cholinergic receptor nicotinic beta 4 subunit	1	117373797	117390765	-1.72272	0.000175049	0.00854252
102150036	LOC102150036	uncharacterized LOC102150036	5	6731047	6740039	-1.88674	0.000176477	0.00855718
100059042	ECE2	endothelin converting enzyme 2	19	24941740	24971770	1.62944	0.000176386	0.00855718
100049827	IRF4	interferon regulatory factor 4	20	1089042	1108375	-1.76964	0.000178473	0.00862638
106781772	LOC106781772	uncharacterized LOC106781772	16	21755590	21773374	-2.03869	0.000185212	0.00892367
100034033	FILIP1L	filamin A interacting protein 1 like	19	57956981	58245969	1.53298	0.000187132	0.00898765
100064430	LAT	linker for activation of T cells	13	21061170	21066556	-1.48337	0.000188633	0.00903117
100061893	S1PR3	sphingosine-1-phosphate receptor 3	23	53097944	53111825	1.86197	0.000189581	0.00904804
100071428	BOC	BOC cell adhesion associated, oncogene regulated	19	47307911	47379739	-1.5396	0.000191061	0.00906167
100058173	NID1	nidogen 1	1	76380148	76457647	1.57983	0.000190477	0.00906167
100146604	PLEKHN1	pleckstrin homology domain containing N1	2	48893482	48901684	-2.00199	0.000200081	0.00945992
100053852	SVEP1	sushi, von Willebrand factor type A, EGF and pentraxin domain containing 1	25	15950084	16116561	-2.0112	0.000204902	0.00965776
100060342	KAZALD1	Kazal type serine peptidase inhibitor domain 1	1	29022089	29025163	-1.45218	0.000205948	0.009677
100058917	RHOD	ras homolog family member D	12	30630770	30640336	1.50855	0.000211103	0.00988863
100146829	SIRPB2	signal regulatory protein beta 2	22	21715126	21727902	-1.59235	0.00022131	0.0103091
100050661	WWTR1	WW domain containing transcription regulator 1	16	83823786	83944238	1.38541	0.000222118	0.0103091
100053845	CTPS1	CTP synthase 1	2	17276466	17305134	1.58352	0.000221466	0.0103091
100055875	SEMA6D	semaphorin 6D	1	143483540	144054287	1.69577	0.000223515	0.0103423
100064173	COL6A5	collagen type VI alpha 5 chain	16	67999009	68129746	3.58483	0.000225421	0.0103988
100064178	FGD2	FYVE, RhoGEF and PH domain containing 2	20	37743837	37766014	-1.57159	0.00022893	0.0105287
100063184	LOC100063184	olfactory receptor 5L1	12	17457355	17505564	1.76614	0.000229911	0.0105418
100070602	HPSE2	heparanase 2 (inactive)	1	30532685	31150013	-2.16764	0.000236073	0.0107818
111774063	LOC111774063	uncharacterized LOC111774063	6	82928090	82931751	-1.90108	0.000238697	0.0107818
100062351	ALOXE3	arachidonate lipoxygenase 3	11	51334433	51354109	-1.87845	0.000237259	0.0107818
100063014	DMP1	dentin matrix acidic phosphoprotein 1	3	51526755	51539268	2.55419	0.000237653	0.0107818
100034195	MMP3	matrix metallopeptidase 3	7	13198039	13205730	2.82586	0.000238516	0.0107818
100062388	PTEN	phosphatase and tensin homolog	1	40850970	40941794	1.31865	0.000240676	0.010839
100064444	HYLS1	HYLS1, centriolar and ciliogenesis associated	7	35915321	35928610	1.402	0.00024149	0.0108435
100052212	IVNS1ABP	influenza virus NS1A binding protein	5	19250675	19271334	-1.49987	0.000244054	0.0109263
100050929	DLG2	discs large MAGUK scaffold protein 2	7	62170190	63992534	-1.55303	0.000246784	0.011016
100056030	MOV10L1	Mov10 like RISC complex RNA helicase 1	28	46718580	46787198	-1.82049	0.000248503	0.0110279
100056482	ANGPT1	angiopoietin 1	9	53696066	53936969	2.06105	0.000248169	0.0110279
100053880	ABHD2	abhydrolase domain containing 2	1	95042281	95138268	1.30391	0.000250104	0.0110666
100065602	RYK	receptor-like tyrosine kinase	16	71273837	71368406	1.29485	0.000251522	0.0110969
100066655	DAB2	DAB2, clathrin adaptor protein	21	26989602	27151699	-1.38685	0.000253841	0.0111345
100066003	ADRA1D	adrenoceptor alpha 1D	22	19199161	19221964	1.88892	0.000253235	0.0111345
100050641	GPR34	G protein-coupled receptor 34	X	35107773	35114878	-1.54411	0.000256467	0.0112173
102149514	LOC102149514	serine protease 57-like	7	272163	279920	-2.2083	0.000259405	0.0112808
100050110	FGL2	fibrinogen like 2	4	3568325	3574637	-1.60678	0.000259231	0.0112808
100051126	TASP1	taspase 1	22	10826280	11070464	-1.45593	0.000262706	0.0113917
100146294	GPR162	G protein-coupled receptor 162	6	35319506	35325210	-1.80358	0.000263843	0.0114084
100070299	FAM83D	family with sequence similarity 83 member D	22	29960237	29980806	1.90039	0.000269536	0.0116214
100033986	RASAL2	RAS protein activator like 2	5	13130796	13494555	1.51325	0.00027095	0.0116493
100069998	ATP8B4	ATPase phospholipid transporting 8B4 (putative)	1	141051556	141301756	1.35888	0.000272055	0.0116638
100051646	PLXNA2	plexin A2	5	27095463	27308354	1.41552	0.00029152	0.0124281
100061836	ANO1	anoctamin 1	12	32694030	32861051	1.4757	0.000291208	0.0124281
100063742	SLC24A4	solute carrier family 24 member 4	24	35429417	35586590	2.59218	0.000296687	0.0126129
100061513	CPE	carboxypeptidase E	2	69761363	69867923	1.46589	0.000300068	0.012721
100033901	BCHE	butyrylcholinesterase	19	9139595	9199063	-1.71663	0.000304331	0.0128301
100066585	SESN1	sestrin 1	10	59919617	60024596	-1.42296	0.000303841	0.0128301
100073067	LAMA2	laminin subunit alpha 2	10	76675674	77216142	-1.99496	0.000305215	0.0128317
100054269	EPHX1	epoxide hydrolase 1	30	7989035	8032021	-1.66017	0.00030644	0.0128476
102147474	LOC102147474	uncharacterized LOC102147474	20	45533841	45541440	-1.84955	0.000308473	0.0128708
100061433	DHCR7	7-dehydrocholesterol reductase	12	33827037	33846583	-1.41828	0.000308873	0.0128708
100049947	FHL2	four and a half LIM domains 2	15	4363937	4432909	1.51281	0.000309537	0.0128708
100067284	CCDC13	coiled-coil domain containing 13	16	44935595	44999725	-1.80346	0.000314885	0.0130574
100071674	PCDH11X	protocadherin 11 X-linked	X	75698277	76364624	-2.22795	0.000316026	0.013069
100058745	CD53	CD53 molecule	5	53975277	54001677	-1.46052	0.000320492	0.0131462
100050305	AP3M2	adaptor related protein complex 3 subunit mu 2	27	3266582	3311629	-1.43689	0.000320376	0.0131462
100057363	C1QTNF1	C1q and TNF related 1	11	3716501	3737426	1.41299	0.000320001	0.0131462
100062644	EDNRA	endothelin receptor type A	2	85615322	85667562	1.62641	0.000321464	0.0131506
100147284	MDK	midkine	12	11051911	11054594	1.78599	0.000323043	0.0131797
100060503	UST	uronyl 2-sulfotransferase	31	17581782	17932436	-1.52942	0.000328748	0.0133249
100072726	SPNS2	sphingolipid transporter 2	11	48255475	48291648	1.44648	0.000328539	0.0133249
100064962	SLC13A4	solute carrier family 13 member 4	4	89943619	89989592	1.56245	0.000330116	0.0133249
111772826	TUBB3	tubulin beta 3 class III	3	36983501	36992261	2.21781	0.000329526	0.0133249
100054638	MAPT	microtubule associated protein tau	11	17628441	17730085	-1.91279	0.00033237	0.0133803
100052369	SPTB	spectrin beta, erythrocytic	24	11374508	11488909	-1.87572	0.000335803	0.0134828
111770966	LOC111770966	zinc finger protein 596-like	27	33129385	33141305	3.14724	0.000338094	0.0135389
100147045	CHST2	carbohydrate sulfotransferase 2	16	78542076	78545278	1.51289	0.00033928	0.0135506
100070306	VIT	vitrin	15	61809434	61922426	-3.09611	0.000342542	0.0136083
100058954	STC2	stanniocalcin 2	14	7455289	7470672	1.8111	0.000343413	0.0136083
100070490	NKAIN1	sodium/potassium transporting ATPase interacting 1	2	25323808	25365753	1.97833	0.000342271	0.0136083
100065093	MEOX1	mesenchyme homeobox 1	11	19792397	19811843	1.72242	0.000347539	0.013736
100057788	PCLO	piccolo presynaptic cytomatrix protein	4	27468772	27855569	-1.57141	0.000354209	0.01392
100056795	HEXD	hexosaminidase D	11	749153	776928	-1.37162	0.000355749	0.01392
100054069	AMOT	angiomotin	X	93335480	93397349	1.3656	0.000355865	0.01392
100069794	AEN	apoptosis enhancing nuclease	1	95470219	95481312	1.56309	0.000355312	0.01392
100071135	UBXN11	UBX domain protein 11	2	29281046	29304031	-1.39527	0.000358597	0.0139908
100066672	KLHDC9	kelch domain containing 9	5	32327828	32329739	-1.48644	0.000364721	0.014157
100053548	COX4I2	cytochrome c oxidase subunit 4I2	22	23311314	23317243	1.47262	0.000363943	0.014157
111776059	LOC111776059	uncharacterized LOC111776059	12	15895324	15895999	1.58812	0.000367052	0.0142111
100061700	NTRK2	neurotrophic receptor tyrosine kinase 2	23	5293165	5638376	-1.61992	0.000369194	0.0142576
100059201	CD93	CD93 molecule	22	2459631	2467116	1.45169	0.000370284	0.0142635
100058228	SPATA13	spermatogenesis associated 13	17	4640508	4987518	1.37774	0.000371895	0.0142892
100056205	SUSD5	sushi domain containing 5	16	52673576	52733361	1.74305	0.000373264	0.0143056
100062225	NTS	neurotensin	28	13609163	13620635	-5.24787	0.000376519	0.0143868
100050795	DRC3	dynein regulatory complex subunit 3	11	60252117	60291381	-1.59928	0.000378361	0.0143868
100057288	FAM110D	family with sequence similarity 110 member D	2	29390029	29393206	1.45428	0.000379175	0.0143868
100050623	RNF152	ring finger protein 152	8	81828102	81985329	1.46428	0.000379001	0.0143868
100630306	SLC38A8	solute carrier family 38 member 8	3	32032479	32063428	-1.87372	0.000384037	0.0145222
100065260	P4HA3	prolyl 4-hydroxylase subunit alpha 3	7	71775077	71811498	1.64684	0.000384657	0.0145222
100056854	B4GALNT3	beta-1,4-N-acetyl-galactosaminyltransferase 3	6	31117638	31211779	-2.05027	0.000386262	0.0145466
100034206	ALB	albumin	3	64001612	64017666	-1.99209	0.000390679	0.0146766
100051921	PHEX	phosphate regulating endopeptidase homolog X-linked	X	17408752	17603992	2.46032	0.000398399	0.0149296
100034186	GSN	gelsolin	25	25416795	25472857	-1.69766	0.000402941	0.0150514
102147512	LOC102147512	uncharacterized LOC102147512	27	24007939	24018398	3.15938	0.000403978	0.0150514
100056599	MMP9	matrix metallopeptidase 9	22	35835605	35843060	7.03951	0.000404623	0.0150514
100063369	RDH12	retinol dehydrogenase 12	24	13864961	13900441	-2.07533	0.000411389	0.0152656
100055923	FAM167B	family with sequence similarity 167 member B	2	24550714	24553394	1.89488	0.000414148	0.0153305
100070509	LOC100070509	prostaglandin F synthase 1	29	29821260	29834688	-3.42135	0.000417473	0.015416
100059643	GPR153	G protein-coupled receptor 153	2	44544653	44556162	-1.43176	0.000423299	0.0155555
100069810	SH3BP1	SH3 domain binding protein 1	28	35930214	35943701	-1.36169	0.000422851	0.0155555
100055858	LYVE1	lymphatic vessel endothelial hyaluronan receptor 1	7	81836502	81850968	-1.55455	0.000428066	0.0156926
100056995	PNMA3	PNMA family member 3	X	125660772	125664888	-2.01132	0.000432801	0.015828
100068742	UNC5A	unc-5 netrin receptor A	14	4531166	4592302	-2.95122	0.000436563	0.0159272
100054213	NFATC4	nuclear factor of activated T cells 4	1	164052917	164064654	1.58361	0.00044219	0.0160938
100056511	FRMD4A	FERM domain containing 4A	29	22100001	22245140	1.36498	0.000443483	0.0160992
106780865	KLK15	kallikrein related peptidase 15	10	20537866	20544435	1.98358	0.000444459	0.0160992
100629542	SYCE1L	synaptonemal complex central element protein 1 like	3	26366205	26376688	-1.96631	0.00045749	0.0165258
100069409	PKDCC	protein kinase domain containing, cytoplasmic	15	57267327	57277382	1.47623	0.000458414	0.0165258
100056568	MMP11	matrix metallopeptidase 11	8	4702496	4712518	1.52035	0.000460626	0.0165662
100059906	ITIH4	inter-alpha-trypsin inhibitor heavy chain family member 4	16	36454433	36473478	-1.56121	0.000464499	0.0165875
100147107	LHX6	LIM homeobox 6	25	26276390	26299036	1.59588	0.000464034	0.0165875
100072055	ANO5	anoctamin 5	7	91782832	91879122	1.76923	0.000463268	0.0165875
100033844	IGFBP7	insulin like growth factor binding protein 7	3	77616334	77684027	1.34484	0.000467709	0.016663
100066847	TMEM119	transmembrane protein 119	8	14518921	14524958	1.67148	0.000469225	0.0166778
100058929	KIAA1324L	KIAA1324 like	4	31275036	31441435	2.02196	0.00047095	0.0167
100070715	SHISA8	shisa family member 8	28	39399362	39405076	1.66921	0.000472697	0.0167229
100062216	PCOLCE2	procollagen C-endopeptidase enhancer 2	16	78287176	78353319	-1.92443	0.000483818	0.0170186
100059229	LSR	lipolysis stimulated lipoprotein receptor	10	6529524	6544257	-1.71887	0.000484419	0.0170186
100068935	LARGE1	LARGE xylosyl- and glucuronyltransferase 1	28	32366219	32906978	1.37959	0.000483699	0.0170186
100052767	FBLN1	fibulin 1	28	42582951	42667677	-1.72089	0.00049017	0.0170665
100060571	TRIP10	thyroid hormone receptor interactor 10	7	4781537	4790073	-1.413	0.000491035	0.0170665
100057090	PDLIM3	PDZ and LIM domain 3	27	24704939	24735208	1.44347	0.000491406	0.0170665
100070769	ELL3	elongation factor for RNA polymerase II 3	1	146765642	146769076	1.65906	0.000487111	0.0170665
100067583	ENPP3	ectonucleotide pyrophosphatase/phosphodiesterase 3	10	78933772	79005447	2.18603	0.000489888	0.0170665
100049949	GATA2	GATA binding protein 2	16	2560637	2570044	1.39368	0.000494119	0.0171216
100060282	DNAH1	dynein axonemal heavy chain 1	16	36834100	36912027	-1.48626	0.000495263	0.0171221
100060090	G3BP1	G3BP stress granule assembly factor 1	14	25590149	25623916	1.29006	0.000496822	0.017137
111771017	LOC111771017	uncharacterized LOC111771017	28	37089447	37111696	-1.75151	0.00049801	0.017139
104795277	MIR9182	microRNA 9182	18	65602109	65602247	2.07265	0.000502042	0.0172387
100062956	SHISA3	shisa family member 3	3	87546864	87552117	-2.33932	0.000510668	0.0173225
100055146	VIPR1	vasoactive intestinal peptide receptor 1	16	45175442	45208747	-1.95165	0.000513524	0.0173225
100066351	SIGLEC1	sialic acid binding Ig like lectin 1	22	19647902	19668521	-1.86433	0.00050878	0.0173225
100062524	ABCA9	ATP binding cassette subfamily A member 9	11	11779124	11843402	-1.47257	0.000506777	0.0173225
100050895	WASF3	WAS protein family member 3	17	6464426	6586435	-1.34304	0.00051138	0.0173225
100057702	ACAD10	acyl-CoA dehydrogenase family member 10	8	22930736	22981118	-1.30586	0.000513615	0.0173225
100054751	CDC42EP1	CDC42 effector protein 1	28	35874505	35882156	1.4056	0.000511199	0.0173225
100064946	AEBP1	AE binding protein 1	4	14868297	14878338	1.42084	0.000506004	0.0173225
100064021	SYNPO2	synaptopodin 2	2	108758306	108926617	1.43412	0.000519429	0.0174798
100060975	SSC4D	scavenger receptor cysteine rich family member with 4 domains	13	10588096	10603612	-2.07214	0.000520993	0.0174936
100071630	HTR1D	5-hydroxytryptamine receptor 1D	2	31761094	31778164	2.28324	0.000524906	0.0175861
100067865	SRXN1	sulfiredoxin 1	22	22386173	22392396	1.34337	0.000527383	0.0176302
100068328	IGSF6	immunoglobulin superfamily member 6	13	25847052	25855471	-1.45344	0.000535317	0.0178169
100033956	FGFR2	fibroblast growth factor receptor 2	1	11323858	11426681	2.49563	0.000534434	0.0178169
100070991	TRIM66	tripartite motif containing 66	7	80199669	80258591	-1.37765	0.00054324	0.018041
100068517	C1QL3	complement C1q like 3	29	19884891	19896116	1.60478	0.000545699	0.0180831
100060178	VAX2	ventral anterior homeobox 2	15	32644157	32669752	1.66186	0.000548825	0.0181361
111769754	LOC111769754	uncharacterized LOC111769754	21	17394704	17415946	1.78503	0.000550883	0.0181361
100053071	GPR68	G protein-coupled receptor 68	24	34550215	34578652	2.10722	0.000549832	0.0181361
100061441	LINGO1	leucine rich repeat and Ig domain containing 1	1	119175583	119254821	-1.47977	0.000552982	0.0181658
100049960	BSND	barttin CLCNK type accessory beta subunit	2	4686398	4698940	2.98822	0.000563873	0.0184836
100147291	KLC3	kinesin light chain 3	10	16093348	16100513	-2.0215	0.000573201	0.018725
100070872	GPR156	G protein-coupled receptor 156	19	41256853	41343848	1.45445	0.000573705	0.018725
111773458	IER5	immediate early response 5	5	15634364	15636680	1.30251	0.000582054	0.0189205
100054817	ASPN	asporin	23	55112911	55137406	1.53505	0.000582188	0.0189205
100065767	AOC3	amine oxidase, copper containing 3	11	20310582	20318799	1.39104	0.000583677	0.0189284
100061205	SBSPON	somatomedin B and thrombospondin type 1 domain containing	9	13732109	13757586	-1.54818	0.000587633	0.019016
100054944	NELL2	neural EGFL like 2	6	63742499	64104662	-1.52735	0.000593405	0.0190807
100034120	DCN	decorin	28	17992229	18029799	-1.50064	0.000591501	0.0190807
100060299	NIPAL2	NIPA like domain containing 2	9	45993720	46065100	-1.44653	0.000592176	0.0190807
111770345	LOC111770345	uncharacterized LOC111770345	24	19974800	19976772	-1.70472	0.000601102	0.0192467
100064277	LARP6	La ribonucleoprotein domain family member 6	1	123422604	123442036	-1.39918	0.000600426	0.0192467
100051358	CFH	complement factor H	30	25744445	25824174	-1.64565	0.000612714	0.0195772
100065416	NBEA	neurobeachin	17	13834696	14503192	-1.36906	0.000628359	0.0200349
100065833	LOC100065833	sialic acid-binding Ig-like lectin 14	10	21598748	21632307	-2.07048	0.000636265	0.0202444
100051985	INSYN1	inhibitory synaptic factor 1	1	120950956	120982923	1.52224	0.000641508	0.0203686
100065603	ZSWIM5	zinc finger SWIM-type containing 5	2	13237067	13468051	-1.68014	0.000643799	0.0203986
100056532	FN3K	fructosamine 3 kinase	11	488507	497132	-1.62353	0.000645876	0.0204218
100068066	MYRIP	myosin VIIA and Rab interacting protein	16	46925645	47266459	-1.61814	0.000649874	0.020463
100057225	ACKR1	atypical chemokine receptor 1	5	34595477	34598057	1.67513	0.00064873	0.020463
100064400	ICAM2	intercellular adhesion molecule 2	11	15409340	15426400	1.60623	0.00065357	0.0205297
100058621	RELN	reelin	4	4127568	4586424	1.75067	0.0006547	0.0205297
100070252	CRISPLD2	cysteine rich secretory protein LCCL domain containing 2	3	32666081	32730947	1.66318	0.000661063	0.0206865
100061651	SLC24A3	solute carrier family 24 member 3	22	5443046	5901203	1.89729	0.000666252	0.020806
100055240	HDAC11	histone deacetylase 11	16	3879341	3908819	-1.47326	0.000669394	0.0208612
100050779	HSPB8	heat shock protein family B (small) member 8	8	17039460	17052571	1.63604	0.000671139	0.0208727
102149136	LOC102149136	uncharacterized LOC102149136	8	658183	734199	-1.47065	0.000677429	0.0210252
100068380	PLXDC1	plexin domain containing 1	11	23180830	23236225	-1.47365	0.000682355	0.0211349
100053705	ALDH1L2	aldehyde dehydrogenase 1 family member L2	28	29338815	29396872	1.9453	0.000687603	0.0212541
100034047	PITPNC1	phosphatidylinositol transfer protein cytoplasmic 1	11	14270586	14515454	1.40711	0.000690546	0.0213017
100063735	CLSTN2	calsyntenin 2	16	75944912	76505805	-3.07337	0.000698954	0.0214737
100051432	CD247	CD247 molecule	5	4054532	4127778	-1.67796	0.000698869	0.0214737
100059946	TUFT1	tuftelin 1	5	42312535	42346096	-1.50976	0.000700605	0.021481
100630809	PKIB	cAMP-dependent protein kinase inhibitor beta	10	71170202	71268874	-1.54702	0.000704132	0.021498
100062686	PON2	paraoxonase 2	4	38813473	38845619	1.275	0.000703499	0.021498
102148705	GPR4	G protein-coupled receptor 4	10	16319225	16327717	1.87745	0.000705409	0.021498
100058953	TNFAIP1	TNF alpha induced protein 1	11	42654812	42664691	1.3103	0.000710928	0.0215795
100056080	FBXL2	F-box and leucine rich repeat protein 2	16	52520399	52643331	1.61748	0.000709824	0.0215795
100065253	CDH5	cadherin 5	3	17706373	17740281	1.41798	0.000722625	0.0218497
100065970	FHL5	four and a half LIM domains 5	10	49200662	49245502	1.47355	0.000722707	0.0218497
111770842	LOC111770842	uncharacterized LOC111770842	26	41305664	41312716	-1.54826	0.000727846	0.0219613
100065013	VWDE	von Willebrand factor D and EGF domains	4	45476330	45545803	-2.08197	0.000732737	0.022065
100051576	EPHX4	epoxide hydrolase 4	5	69566533	69599189	-2.44663	0.000736661	0.0221392
100067801	SDR16C5	short chain dehydrogenase/reductase family 16C member 5	9	28070360	28100080	1.55802	0.00074249	0.0222703
100072405	ODC1	ornithine decarboxylase 1	15	84354254	84362481	1.37353	0.000747201	0.0223674
100067270	AMOTL1	angiomotin like 1	7	6376852	6534100	1.32314	0.000752529	0.0224825
102147361	LOC102147361	uncharacterized LOC102147361	15	15938720	15952589	-1.92573	0.000756014	0.0225129
100147141	BOK	BCL2 family apoptosis regulator BOK	6	26805817	26818915	1.51026	0.000756513	0.0225129
100063702	ANKRD50	ankyrin repeat domain 50	2	104109529	104159801	1.31607	0.000760868	0.0225974
100069043	LRRC15	leucine rich repeat containing 15	19	33694888	33708334	2.58814	0.000762328	0.0225974
100052764	TIAM1	T cell lymphoma invasion and metastasis 1	26	29359159	29710598	-1.49737	0.00076435	0.0226131
100059886	CGN	cingulin	5	42347418	42370234	-2.07062	0.000766473	0.0226318
100629297	FAM19A2	family with sequence similarity 19 member A2, C-C motif chemokine like	6	79273210	79854288	-2.10452	0.000768488	0.0226473
100057166	RPS6KA1	ribosomal protein S6 kinase A1	2	29070086	29107036	-1.39403	0.000775372	0.0228058
100053559	SLC26A10	solute carrier family 26 member 10	6	76113545	76119853	1.57069	0.000778989	0.0228679
100051505	CCDC65	coiled-coil domain containing 65	6	67633103	67642958	-1.61938	0.000782364	0.0229227
111769054	LOC111769054	uncharacterized LOC111769054	19	27605723	27615348	1.95737	0.000788685	0.0230633
100072165	PCDH1	protocadherin 1	14	34457884	34481192	1.47428	0.000793343	0.0231549
100066198	TBXAS1	thromboxane A synthase 1	4	93169590	93311730	-1.50921	0.000798001	0.0232462
100055591	NRIP3	nuclear receptor interacting protein 3	7	80501755	80525995	-1.80092	0.000805275	0.0234131
100067717	CAPN11	calpain 11	20	43953451	43972629	1.57059	0.000808463	0.0234609
100073190	IL20RA	interleukin 20 receptor subunit alpha	10	83609616	83651321	2.62291	0.00081593	0.0236324
111770938	LOC111770938	uncharacterized LOC111770938	27	8478558	8483318	-2.14141	0.000832412	0.0239271
102148154	LOC102148154	uncharacterized LOC102148154	11	30235762	30244492	-1.68421	0.000830599	0.0239271
100068768	LRMP	lymphoid restricted membrane protein	6	51673289	51706058	-1.39701	0.000829072	0.0239271
100064061	CORO2A	coronin 2A	25	5084056	5136986	1.64249	0.000831149	0.0239271
100062269	ZBTB16	zinc finger and BTB domain containing 16	7	22931278	23118165	-1.93472	0.000834888	0.0239529
100051715	COL1A2	collagen type I alpha 2 chain	4	38028123	38063219	1.52989	0.00084504	0.0241984
100067229	GJA1	gap junction protein alpha 1	10	70188014	70200858	1.40802	0.000846904	0.0242061
100066936	YPEL4	yippee like 4	12	21238586	21247086	-1.56913	0.000849075	0.0242226
111768041	LOC111768041	uncharacterized LOC111768041	15	15102160	15115149	1.89459	0.000850987	0.0242283
100056323	SLC7A10	solute carrier family 7 member 10	10	4489794	4506510	4.00478	0.000852467	0.0242283
100069061	CCNYL1	cyclin Y like 1	18	81820696	81857596	1.26891	0.000854585	0.0242431
100067683	ANO7	anoctamin 7	6	26513236	26544993	-1.34677	0.000860073	0.0243532
100060087	SERPINF2	serpin family F member 2	11	45719281	45726828	-2.01959	0.000861897	0.0243594
100063910	FBP1	fructose-bisphosphatase 1	23	2571745	2597206	-2.24972	0.000864418	0.0243853
100050044	THBS2	thrombospondin 2	31	1399600	1428859	1.52488	0.000867654	0.0244311
100051037	SNN	stannin	13	34037871	34040957	-1.38358	0.00087122	0.0244861
100054321	LOC100054321	leukocyte immunoglobulin-like receptor subfamily B member 3	10	24209919	24217798	-1.48285	0.000887986	0.0248754
100072892	ARRB2	arrestin beta 2	11	50099711	50108747	-1.24783	0.000888348	0.0248754
100072243	ANO3	anoctamin 3	7	95189346	95486435	-1.60921	0.000903212	0.025245
100065464	SNAP91	synaptosome associated protein 91	10	38112893	38254596	-1.51886	0.000906128	0.02528
100059103	SLC25A5	solute carrier family 25 member 5	X	98701279	98704176	1.442	0.000911607	0.0253862
100054931	ALDH1A1	aldehyde dehydrogenase 1 family member A1	23	17572050	17625334	-1.50403	0.000913994	0.02539
111774204	CTXN1	cortexin 1	7	5723526	5725081	1.97466	0.000915091	0.02539
100050480	LOC100050480	proline dehydrogenase 1, mitochondrial	8	60305	81353	-1.61196	0.000917024	0.0253972
100059716	SYNJ2	synaptojanin 2	31	9956754	10055056	1.44643	0.000921676	0.0254795
100051703	CD274	CD274 molecule	23	26165685	26186536	-1.64728	0.000924156	0.0255017
100059488	CFAP43	cilia and flagella associated protein 43	1	26274397	26407682	-1.69931	0.000927626	0.0255216
100050873	IFITM5	interferon induced transmembrane protein 5	12	36874927	36878811	1.60343	0.000928242	0.0255216
100070498	ADCY5	adenylate cyclase 5	19	38689973	38839402	-1.42427	0.000931756	0.0255719
100072788	NLRP1	NLR family pyrin domain containing 1	11	49406936	49457994	-1.65986	0.000940138	0.0257554
111773823	LOC111773823	uncharacterized LOC111773823	6	2873276	2959060	-1.91002	0.000942018	0.0257604
102150760	LOC102150760	serine protease 48-like	NW_019643239.1	3633	8694	-1.69785	0.000956387	0.0261063
100069449	ECHDC3	enoyl-CoA hydratase domain containing 3	29	23848926	23867584	-1.35057	0.000963945	0.0262653
102150161	LOC102150161	uncharacterized LOC102150161	1	69002811	69020085	-1.51622	0.00096936	0.0263656
100036551	ILT11A	immunoglobulin-like transcript 11 A	10	23728087	23857862	-1.56011	0.000974757	0.0264177
100061927	PPM1L	protein phosphatase, Mg2+/Mn2+ dependent 1L	19	4948266	5205860	-1.36972	0.000974446	0.0264177
100066903	LIFR	LIF receptor alpha	21	27807464	27881740	-1.44831	0.000979841	0.0265081
100057975	GPSM2	G protein signaling modulator 2	5	55646371	55693757	-1.30996	0.000986418	0.0266386
100052590	SRGAP3	SLIT-ROBO Rho GTPase activating protein 3	16	8928018	9173756	-1.52838	0.000999227	0.0269339
100059678	TSC22D1	TSC22 domain family member 1	17	25768014	25900200	1.4075	0.0010009	0.0269339
100146120	ACKR4	atypical chemokine receptor 4	16	69959178	69963830	-1.66625	0.00101032	0.0270398
100059845	LOC100059845	leucine-rich repeat-containing protein 9	24	7246222	7361998	-1.58201	0.00101375	0.0270398
102149364	LOC102149364	uncharacterized LOC102149364	5	92599931	92604626	-1.43495	0.0010115	0.0270398
100053227	DYNLL1	dynein light chain LC8-type 1	8	16051975	16076941	1.3877	0.00100792	0.0270398
100066889	APLNR	apelin receptor	12	20440066	20444137	2.15899	0.00101299	0.0270398
100062101	B3GALNT1	beta-1,3-N-acetylgalactosaminyltransferase 1 (globoside blood group)	19	5223070	5242497	-1.28705	0.00103014	0.0274287
100061339	SH3RF1	SH3 domain containing ring finger 1	2	66321759	66506737	1.33861	0.00104724	0.0278354
100049829	SYNDIG1	synapse differentiation inducing 1	22	1176610	1364865	-1.82479	0.0010517	0.0279049
100073279	IQGAP2	IQ motif containing GTPase activating protein 2	14	88818275	89086163	-1.5867	0.00106684	0.0282131
100147233	TNFSF13	TNF superfamily member 13	11	50873496	50877180	-1.34806	0.00106703	0.0282131
102149228	LOC102149228	uncharacterized LOC102149228	11	22095288	22114765	1.74854	0.00107146	0.0282809
100069158	NECAB3	N-terminal EF-hand calcium binding protein 3	22	25381827	25399635	-1.39579	0.00108166	0.0283495
100071592	ID3	inhibitor of DNA binding 3, HLH protein	2	31493922	31495515	1.35047	0.00108113	0.0283495
100063465	PCDH18	protocadherin 18	2	93801615	93815134	1.36654	0.0010834	0.0283495
100056173	TSPAN12	tetraspanin 12	4	77365430	77431494	1.38597	0.00108037	0.0283495
100063974	MEX3A	mex-3 RNA binding family member A	5	38693834	38704151	1.85157	0.00107742	0.0283495
100053778	KPNA2	karyopherin subunit alpha 2	11	14779208	14788654	1.45516	0.00108865	0.0284379
100058891	ADCY7	adenylate cyclase 7	3	3320124	3358802	-1.49414	0.00109112	0.0284504
100071480	OAF	out at first homolog	7	28454451	28471973	1.49283	0.00109288	0.0284504
100033852	SMAD6	SMAD family member 6	1	127061939	127136314	1.56919	0.0011019	0.0286363
111775458	LOC111775458	uncharacterized LOC111775458	10	21887565	21891260	-1.44994	0.00112228	0.0290297
100060713	RADIL	Rap associating with DIL domain	13	3947765	4017248	-1.40137	0.00112388	0.0290297
102149871	C1H10orf105	chromosome 1 C10orf105 homolog	1	60135313	60142960	-1.33108	0.00111982	0.0290297
100072305	LGR4	leucine rich repeat containing G protein-coupled receptor 4	7	96055488	96150220	1.34995	0.00112469	0.0290297
100053896	FBLIM1	filamin binding LIM protein 1	2	37380244	37406750	1.34795	0.0011286	0.0290761
100009679	HSPA8	heat shock protein family A (Hsp70) member 8	7	30897972	30902571	1.39599	0.00113224	0.0290761
100057213	MEST	mesoderm specific transcript	4	85146514	85165192	2.74951	0.0011317	0.0290761
100056284	LRP3	LDL receptor related protein 3	10	4476931	4488877	1.51372	0.0011485	0.0293944
100055536	GJA4	gap junction protein alpha 4	2	22442809	22445509	1.72216	0.00114688	0.0293944
100062566	LOC100062566	uncharacterized LOC100062566	16	38853725	38858663	-1.85887	0.00115118	0.0294122
111773202	LOC111773202	uncharacterized LOC111773202	4	58412249	58419114	-1.55718	0.00115308	0.0294122
111767703	LOC111767703	uncharacterized LOC111767703	14	444596	460403	-1.54609	0.0011612	0.0294908
100070174	QPCT	glutaminyl-peptide cyclotransferase	15	61308698	61335964	-1.46933	0.00115866	0.0294908
100034137	FCER1G	Fc fragment of IgE receptor Ig	5	32422869	32426410	-1.33782	0.00116199	0.0294908
100060330	PI15	peptidase inhibitor 15	9	12188030	12219639	2.49686	0.0011681	0.0295963
100070283	PDGFB	platelet derived growth factor subunit B	28	37203390	37221972	1.32005	0.00117021	0.0296005
100062673	FBXL21	F-box and leucine rich repeat protein 21	14	39431711	39446559	-1.52283	0.00117391	0.0296445
100054280	NCKAP5	NCK associated protein 5	18	16942715	17860702	-1.64457	0.00117949	0.0297361
100069666	SLC35F2	solute carrier family 35 member F2	7	17469991	17519636	1.37823	0.00118167	0.0297417
111769079	LOC111769079	uncharacterized LOC111769079	19	37340236	37353235	-1.72579	0.00120341	0.0302388
100054676	B4GALNT4	beta-1,4-N-acetyl-galactosaminyltransferase 4	12	36757927	36770460	-1.75833	0.00120781	0.0302989
100630477	BAALC	BAALC, MAP3K1 and KLF4 binding	9	50231135	50312699	-2.19257	0.00121772	0.0303194
100056542	CARD14	caspase recruitment domain family member 14	11	2766235	2802758	-1.92484	0.00121211	0.0303194
100052118	LMO7	LIM domain 7	17	48600426	48788523	-1.69316	0.00121861	0.0303194
100053493	EOGT	EGF domain specific O-linked N-acetylglucosamine transferase	16	22381832	22417949	1.44102	0.00121858	0.0303194
100063495	RFTN1	raftlin, lipid raft linker 1	16	66656684	66854925	1.48585	0.00121707	0.0303194
100146840	C11H17orf47	chromosome 11 C17orf47 homolog	11	33026466	33051107	1.60204	0.00123533	0.030685
102149019	LOC102149019	uncharacterized LOC102149019	14	76566984	76613269	-1.50448	0.00124602	0.0309001
100052318	ELK3	ELK3, ETS transcription factor	28	22130195	22196539	1.24933	0.00124967	0.0309399
100052566	DTNA	dystrobrevin alpha	8	58339996	58699328	1.46448	0.00125699	0.0310705
100062297	FREM1	FRAS1 related extracellular matrix 1	23	34421132	34566616	1.92643	0.00126281	0.0311636
100063666	DPP6	dipeptidyl peptidase like 6	4	105088113	105834423	1.85516	0.00126868	0.0312576
100066720	F11R	F11 receptor	5	32219402	32263856	1.4734	0.00127199	0.0312884
111770222	LOC111770222	uncharacterized LOC111770222	23	52577973	52593394	-1.60859	0.00129093	0.0316517
100069959	SFRP2	secreted frizzled related protein 2	2	80235287	80244361	4.74646	0.00129021	0.0316517
100072582	KLHL33	kelch like family member 33	1	158816961	158825860	-1.94429	0.00129556	0.031714
100068004	ENTPD3	ectonucleoside triphosphate diphosphohydrolase 3	16	46791006	46826156	-1.5328	0.00129817	0.0317267
111770059	SOX18	SRY-box 18	22	50722395	50724327	1.43265	0.00130049	0.0317325
100050346	MYH11	myosin heavy chain 11	13	31021298	31139159	1.53579	0.00130684	0.031836
100054450	CD5L	CD5 molecule like	5	36408832	36419033	-2.4272	0.0013123	0.0319179
100069562	MYO5C	myosin VC	1	139328743	139421058	-1.76805	0.00131955	0.0319408
100065982	SH2D3A	SH2 domain containing 3A	7	4790280	4800693	-1.71131	0.00131892	0.0319408
100068209	B4GALT1	beta-1,4-galactosyltransferase 1	23	49383797	49431672	1.45398	0.00131724	0.0319408
100062160	COL4A4	collagen type IV alpha 4 chain	6	15162183	15279312	-1.79356	0.00132488	0.0320186
100146443	GPR82	G protein-coupled receptor 82	X	35132244	35138975	-1.8118	0.00133216	0.0320924
100068567	GNA15	G protein subunit alpha 15	7	2281724	2300313	-1.36363	0.00133037	0.0320924
100055116	GPR31	G protein-coupled receptor 31	31	2972843	2976015	-1.70143	0.00134772	0.0323644
100066376	ADAM33	ADAM metallopeptidase domain 33	22	19676256	19691715	-1.65984	0.00134745	0.0323644
100146633	LOC100146633	inhibitor of carbonic anhydrase	16	70875446	70914464	-2.05917	0.00135032	0.0323757
100068726	IL1RAP	interleukin 1 receptor accessory protein	19	30386783	30513280	-1.47994	0.00136702	0.0326526
100070075	RAB23	RAB23, member RAS oncogene family	20	55304150	55335204	1.29562	0.00136833	0.0326526
100054005	MARK1	microtubule affinity regulating kinase 1	30	11193576	11257307	1.33384	0.00136557	0.0326526
100067234	ERMAP	erythroblast membrane associated protein	2	15666060	15685131	-1.55499	0.0013788	0.032724
100069098	EPHB4	EPH receptor B4	13	9050655	9066679	1.46115	0.00138083	0.032724
100064739	ADAMTS15	ADAM metallopeptidase with thrombospondin type 1 motif 15	7	39920636	39948536	1.53239	0.00137906	0.032724
100050602	TCIM	transcriptional and immune response regulator	27	5024675	5025975	1.96282	0.0013821	0.032724
100125857	SCX	scleraxis bHLH transcription factor	9	85013221	85015062	2.14162	0.00137438	0.032724
111767616	LOC111767616	uncharacterized LOC111767616	13	23559375	23562044	-1.72897	0.00138427	0.0327245
100072740	PALD1	phosphatase domain containing paladin 1	1	58996568	59092825	-1.46907	0.00139896	0.0330202
100629946	HOXA11	homeobox A11	4	58392935	58397291	-1.37876	0.00140537	0.0331201
100630512	UBAP1L	ubiquitin associated protein 1 like	1	128489765	128503374	-1.58369	0.00141428	0.0332783
100053711	CLEC12A	C-type lectin domain family 12 member A	6	38079778	38090575	-1.36234	0.00143294	0.0336652
106781629	LOC106781629	uncharacterized LOC106781629	14	534170	545609	-1.58236	0.00143881	0.0337509
102147423	LOC102147423	uncharacterized LOC102147423	2	25147104	25170866	-1.78494	0.00144769	0.0338351
100050048	PLEKHA6	pleckstrin homology domain containing A6	5	834489	970711	-1.29619	0.00144849	0.0338351
102150882	ELN	elastin	13	11876538	11908454	1.64091	0.00144909	0.0338351
100070591	LOC100070591	aldo-keto reductase family 1 member C23	29	30268026	30296385	-2.00088	0.00145371	0.0338909
100066773	FLT4	fms related tyrosine kinase 4	14	1230872	1270948	-1.9486	0.00146087	0.0340057
100630227	LOC100630227	protein BEX1	X	85554117	85555745	-1.40596	0.00147628	0.0343116
100056292	TNNC2	troponin C2, fast skeletal type	22	35699372	35702320	-1.80078	0.00148809	0.0344837
100065415	HOMER1	homer scaffold protein 1	14	86498359	86675547	1.52738	0.00148823	0.0344837
100061880	ANKRD55	ankyrin repeat domain 55	21	16848736	16945758	1.8191	0.00149076	0.0344898
100053752	NUAK1	NUAK family kinase 1	28	30218132	30291192	1.47328	0.00149406	0.0345135
100055854	RTCA	RNA 3'-terminal phosphate cyclase	5	62571555	62609505	1.24873	0.00149719	0.0345331
111767732	LOC111767732	uncharacterized LOC111767732	14	8912371	8922477	-1.84273	0.00150343	0.0346244
100146143	CCDC85C	coiled-coil domain containing 85C	24	42003991	42084166	1.47251	0.00150867	0.0346927
100051218	C4BPB	complement component 4 binding protein beta	5	3367402	3375337	-1.47659	0.00152527	0.0350211
100059171	ABCB6	ATP binding cassette subfamily B member 6	6	8524965	8532152	1.30241	0.00153608	0.0352161
100054696	LOC100054696	dnaJ homolog subfamily A member 1	21	55172600	55174298	1.31905	0.00154226	0.0353046
100059346	ETV5	ETS variant 5	19	26586255	26642525	-1.48775	0.00155051	0.03544
102149855	LOC102149855	uncharacterized LOC102149855	15	84663915	84672556	-1.68217	0.00155369	0.0354592
100034063	IGFBP5	insulin like growth factor binding protein 5	6	6384030	6401421	1.73462	0.00155905	0.0355282
100066246	TRIM45	tripartite motif containing 45	5	48556139	48564705	-1.27602	0.00156451	0.0355991
100059773	UNC93B1	unc-93 homolog B1, TLR signaling regulator	12	31088121	31098915	-1.31263	0.00156919	0.0356363
100147156	PLVAP	plasmalemma vesicle associated protein	21	2958973	2970917	1.64478	0.00157085	0.0356363
100069660	GNGT2	G protein subunit gamma transducin 2	11	25220107	25223268	1.51634	0.00157513	0.0356802
100060744	COLEC12	collectin subfamily member 12	8	43927368	44105596	-1.44073	0.00158109	0.0357619
100057955	TARSL2	threonyl-tRNA synthetase like 2	1	107686777	107752518	-1.70339	0.00158414	0.0357776
100009713	COL9A2	collagen type IX alpha 2 chain	2	17845792	17861074	1.89433	0.00159521	0.0359741
100059835	CTSH	cathepsin H	NW_019646122.1	1849	21966	1.3017	0.00159997	0.0360278
100063461	SLC27A6	solute carrier family 27 member 6	14	45137795	45196876	-1.78553	0.00160931	0.0361844
111775662	DLX4	distal-less homeobox 4	11	25806020	25812368	-1.33235	0.00161233	0.0361987
100061213	ALDH18A1	aldehyde dehydrogenase 18 family member A1	1	33605140	33649037	1.43065	0.00161782	0.0362683
100059282	SH3BGR	SH3 domain binding glutamate rich protein	26	36709258	36758667	-1.98752	0.00162612	0.0364006
100060379	FRMPD3	FERM and PDZ domain containing 3	X	89021157	89098148	1.62566	0.00163184	0.0364748
100064197	CDCA7	cell division cycle associated 7	18	52311581	52322901	1.63321	0.0016407	0.0366191
100056973	CELF2	CUGBP Elav-like family member 2	29	24217039	24605695	-1.39085	0.00164731	0.0367125
100060986	TTYH2	tweety family member 2	11	7513047	7554452	1.67926	0.00165266	0.0367777
100059793	TLE2	transducin like enhancer of split 2	7	2193985	2216212	1.4106	0.00165753	0.0368321
100054028	CA12	carbonic anhydrase 12	1	130007880	130057701	2.29285	0.00169019	0.0375029
100057808	SRPK3	SRSF protein kinase 3	X	126291194	126295953	-1.70936	0.00169975	0.0376599
106783188	LOC106783188	uncharacterized LOC106783188	5	42480982	42490197	-1.34697	0.00177249	0.0392144
100061334	ANTXR1	ANTXR cell adhesion molecule 1	15	34099120	34318237	1.31857	0.00178021	0.0393278
100054688	LOC100054688	xanthine dehydrogenase/oxidase	15	66390546	66464242	-1.54273	0.0017855	0.0393875
100071124	RNFT1	ring finger protein, transmembrane 1	11	34246420	34257626	1.26866	0.00179625	0.0395669
100054971	STK17B	serine/threonine kinase 17b	18	71716250	71752935	1.45764	0.00181147	0.0398444
111773594	LOC111773594	uncharacterized LOC111773594	5	71906213	71915610	-1.56322	0.00181903	0.0399529
100057382	TMEM116	transmembrane protein 116	8	22703110	22806505	-1.71444	0.00182256	0.0399725
100054803	CREB5	cAMP responsive element binding protein 5	4	59462546	59862742	-1.32417	0.00183535	0.0401949
100060115	HCST	hematopoietic cell signal transducer	10	7184915	7189644	-1.52473	0.00183839	0.0402036
100063938	DNAJC5B	DnaJ heat shock protein family (Hsp40) member C5 beta	9	19673389	19761938	-1.67037	0.00184813	0.0403584
111773664	LOC111773664	uncharacterized LOC111773664	5	51630215	51647379	-1.99708	0.00186294	0.0405068
111775988	LOC111775988	uncharacterized LOC111775988	12	31923491	31935646	-1.49241	0.00185842	0.0405068
100053301	TCTA	T cell leukemia translocation altered	16	39268992	39272586	-1.24711	0.00186169	0.0405068
100070923	SPATS2L	spermatogenesis associated serine rich 2 like	18	75233003	75399280	1.26611	0.00188332	0.0408398
100033908	SOX9	SRY-box 9	11	9223807	9229236	1.69459	0.00188363	0.0408398
100070567	LOC100070567	poliovirus receptor homolog	10	15517952	15533159	1.39251	0.00189445	0.0410157
100073307	MARVELD2	MARVEL domain containing 2	14	93308507	93330017	1.37034	0.00189932	0.0410627
100050854	SYTL2	synaptotagmin like 2	7	62004719	62112414	1.39808	0.0019083	0.0410813
100065255	CHIT1	chitinase 1	30	31307357	31319870	1.90428	0.00190359	0.0410813
100058342	RGS4	regulator of G protein signaling 4	5	31209793	31216750	1.97212	0.00190734	0.0410813
100071303	IDE	insulin degrading enzyme	1	36580367	36682483	1.2864	0.00191581	0.0411846
102148124	SCML1	Scm polycomb group protein like 1	X	13758112	13771267	-1.7544	0.00192285	0.0412774
100055676	PNKD	PNKD, MBL domain containing	6	7776123	7795939	1.39929	0.00193461	0.0414712
100051615	THRB	thyroid hormone receptor beta	16	60056510	60417302	-1.37897	0.00196119	0.0419816
100066563	TIE1	tyrosine kinase with immunoglobulin like and EGF like domains 1	2	14963650	14983329	1.33113	0.00196669	0.0420401
100072223	BLMH	bleomycin hydrolase	11	44222315	44267106	1.21837	0.0019704	0.0420602
102148336	LOC102148336	uncharacterized LOC102148336	18	52875516	52887164	-1.6045	0.00197582	0.0421166
100049011	FEZ1	fasciculation and elongation protein zeta 1	7	34988568	35029839	-1.534	0.00197967	0.0421394
100629662	NT5DC2	5'-nucleotidase domain containing 2	16	36707621	36716730	-1.36244	0.00198365	0.0421651
100058981	CARD11	caspase recruitment domain family member 11	13	2388565	2503931	1.69764	0.00198705	0.0421783
100070148	CDC42EP3	CDC42 effector protein 3	15	61077111	61100752	1.4068	0.0019946	0.0422794
100058040	SLC12A7	solute carrier family 12 member 7	21	58127005	58224466	-1.39813	0.0020328	0.0428342
100056351	FZD6	frizzled class receptor 6	9	50357631	50383165	1.46259	0.00202834	0.0428342
111775203	ERICH4	glutamate rich 4	10	12095078	12099781	1.74163	0.00202373	0.0428342
100053762	LIPG	lipase G, endothelial type	8	71559872	71583984	2.03101	0.00203225	0.0428342
111767416	LOC111767416	rho GTPase-activating protein 24-like	NW_019642072.1	17029	83662	4.57328	0.00203488	0.0428342
100053153	MAP3K20	mitogen-activated protein kinase kinase kinase 20	18	52100476	52266535	1.32126	0.00205339	0.0431638
100146975	LOC100146975	pantetheinase	10	80049397	80065764	-1.91073	0.00206245	0.043266
100065864	RGS10	regulator of G protein signaling 10	1	13072805	13108228	-1.32488	0.00206395	0.043266
100054524	GGT7	gamma-glutamyltransferase 7	22	26586499	26608405	-1.2755	0.0020726	0.0433547
100058733	KLHL6	kelch like family member 6	19	24298547	24353214	1.49901	0.0020739	0.0433547
100071499	ATOX1	antioxidant 1 copper chaperone	14	25639917	25652917	1.3198	0.00207705	0.0433609
100061561	GRIA4	glutamate ionotropic receptor AMPA type subunit 4	7	15564808	15934040	-2.40522	0.00209359	0.0435265
100034065	TNNI3	troponin I3, cardiac type	10	24804103	24807634	-1.75885	0.00209314	0.0435265
100061820	PPID	peptidylprolyl isomerase D	2	75784906	75797923	1.34321	0.00208876	0.0435265
100067251	FAM180A	family with sequence similarity 180 member A	4	89989994	90003920	1.73293	0.0021031	0.0436644
100072524	RAP1GAP2	RAP1 GTPase activating protein 2	11	46568710	46780253	-1.50049	0.00213554	0.0442774
106782263	LOC106782263	uncharacterized LOC106782263	20	41969437	41973495	-1.52326	0.00215924	0.0447078
100064285	COL6A6	collagen type VI alpha 6 chain	16	68160765	68301758	-2.97751	0.00217113	0.0448317
100062583	APOA1	apolipoprotein A1	7	25388642	25390783	1.65063	0.00216943	0.0448317
102148293	TMEM37	transmembrane protein 37	18	11533417	11545704	-1.35434	0.00217607	0.0448727
100146466	B3GNT3	UDP-GlcNAc:betaGal beta-1,3-N-acetylglucosaminyltransferase 3	21	3261847	3278389	-1.94285	0.00218278	0.0448889
111773899	LOC111773899	uncharacterized LOC111773899	6	33057322	33083273	-1.52834	0.00218195	0.0448889
100058912	ATRNL1	attractin like 1	1	16228558	16968740	-1.51765	0.00220133	0.0452093
100067588	RANBP3L	RAN binding protein 3 like	21	29682475	29728943	-1.47945	0.00220518	0.045227
100065418	GSC	goosecoid homeobox	24	37767077	37775384	-1.44928	0.0022236	0.0455432
100065259	CAPS	calcyphosine	7	4061243	4063479	-1.44679	0.00223811	0.0457788
100057932	TMEM56	transmembrane protein 56	5	66898900	66992743	-1.74412	0.00225427	0.0460472
100066540	SBK1	SH3 domain binding kinase 1	13	21095850	21143927	-1.47819	0.00228525	0.0466173
100063665	SUGCT	succinyl-CoA:glutarate-CoA transferase	4	11352051	12038919	-1.35073	0.00228923	0.0466358
100050141	TP53I11	tumor protein p53 inducible protein 11	12	9697434	9714290	1.46363	0.00230358	0.0468652
100051825	RHOJ	ras homolog family member J	24	10059638	10143067	1.30618	0.0023239	0.0472154
100049868	WWC3	WWC family member 3	X	7085297	7202099	1.2481	0.00234359	0.0475411
100058072	CRABP2	cellular retinoic acid binding protein 2	5	38197475	38202438	1.52792	0.0023462	0.0475411
100059159	THPO	thrombopoietin	19	25042874	25049554	-1.68073	0.00235819	0.0477203
100055141	LOC100055141	leukocyte immunoglobulin-like receptor subfamily A member 5	10	24639734	24653173	-2.07553	0.002375	0.0479466
100061183	CCNJ	cyclin J	1	33253225	33273418	1.40047	0.00237569	0.0479466
100063747	ITGB7	integrin subunit beta 7	6	71089885	71110481	-1.41317	0.00239044	0.0480525
100063429	P4HTM	prolyl 4-hydroxylase, transmembrane	16	39570834	39585898	-1.40935	0.0023857	0.0480525
100064045	FMNL1	formin like 1	11	18576504	18600979	-1.33837	0.00238965	0.0480525
100061618	MARCH1	membrane associated ring-CH-type finger 1	2	71074027	71473178	-1.39538	0.00240014	0.0481837
100058097	C1QA	complement C1q A chain	2	32236045	32239059	-1.55976	0.00240459	0.0482094
100066779	CDH3	cadherin 3	3	19557063	19600229	1.43142	0.00241554	0.0483651
100072601	LOC100072601	uncharacterized LOC100072601	7	98976880	99413548	-1.50695	0.00242839	0.0484942
111773171	LOC111773171	ubiquitin carboxyl-terminal hydrolase 25-like	4	40916689	40920948	1.46364	0.00242623	0.0484942
100068665	PDZD2	PDZ domain containing 2	21	33177861	33523202	-1.42313	0.00249679	0.0497348
100060221	MYCT1	MYC target 1	31	14587024	14608538	1.42915	0.00249706	0.0497348
