# Supplementary material for: Differential gene expression analysis reveals pathways important in early post-traumatic osteoarthritis in an equine model
Source: BMC Genomics. 2020 Nov 30;21:843. doi: 10.1186/s12864-020-07228-z (PMC7708211; doi:10.1186/s12864-020-07228-z)
Supplement: Supplementary file 3 — Additional file 3. Hierarchical listing of overrepresented gene ontology (GO) terms. Different tabs in the spreadsheet correspond to the categories of Biological Process, Molecular Function, and Cellular Component. [file 12864_2020_7228_MOESM3_ESM.xlsx]

## Sheet: Biological Process
Additional file 3: Hierarchical listing of overrepresented gene ontology (GO) terms. Different tabs correspond to the categories of Biological Process, Molecular Function, and Cellular Component.
Analysis Type:	PANTHER Overrepresentation Test (Released 20190711)
Annotation Version and Release Date:	PANTHER version 14.1 Released 2019-03-12
Analyzed List:	OAvNOT treat super final 01-16-20 (Homo sapiens )
Reference List:	Homo sapiens (all genes in database)
Test Type:	FISHER
Correction:	FDR
PANTHER GO-Slim Biological Process	# of genes in reference list	# of genes in analyzed list	# of genes expected from analyzed list	fold enrichment	raw P-value	FDR
angiogenesis (GO:0001525)	30	8	0.97	8.28	1.84e-05	0.00254
blood vessel morphogenesis (GO:0048514)	31	8	1	8.02	2.25e-05	0.00288
developmental process (GO:0032502)	431	29	13.88	2.09	0.000344	0.0229
multicellular organism development (GO:0007275)	609	40	19.61	2.04	4.6e-05	0.00486
multicellular organismal process (GO:0032501)	1375	70	44.27	1.58	0.000288	0.0199
blood vessel development (GO:0001568)	36	10	1.16	8.63	1.21e-06	0.000216
vasculature development (GO:0001944)	38	10	1.22	8.17	1.83e-06	0.000298
system development (GO:0048731)	474	36	15.26	2.36	6.47e-06	0.000968
cardiovascular system development (GO:0072358)	40	11	1.29	8.54	3.83e-07	8.61e-05
circulatory system development (GO:0072359)	68	11	2.19	5.02	3.3e-05	0.0037
extracellular matrix organization (GO:0030198)	69	15	2.22	6.75	4.45e-08	2.66e-05
extracellular structure organization (GO:0043062)	72	15	2.32	6.47	7.25e-08	3.25e-05
cellular process (GO:0009987)	6070	270	195.43	1.38	1.56e-09	1.4e-06
cell morphogenesis (GO:0000902)	60	9	1.93	4.66	0.000282	0.0203
cellular component morphogenesis (GO:0032989)	148	15	4.77	3.15	0.000186	0.0139
regulation of cell migration (GO:0030334)	70	9	2.25	3.99	0.000779	0.0466
regulation of cellular component movement (GO:0051270)	82	11	2.64	4.17	0.00015	0.0123
regulation of localization (GO:0032879)	216	19	6.95	2.73	0.000155	0.0121
regulation of cAMP-mediated signaling (GO:0043949)	118	12	3.8	3.16	0.000776	0.0481
regulation of signal transduction (GO:0009966)	359	27	11.56	2.34	9.25e-05	0.00831
regulation of cell communication (GO:0010646)	359	27	11.56	2.34	9.25e-05	0.00874
transmembrane receptor protein tyrosine kinase signaling pathway (GO:0007169)	197	18	6.34	2.84	0.000148	0.0127
enzyme linked receptor protein signaling pathway (GO:0007167)	238	22	7.66	2.87	2.42e-05	0.0029
cell surface receptor signaling pathway (GO:0007166)	716	51	23.05	2.21	3.98e-07	7.95e-05
signal transduction (GO:0007165)	1685	105	54.25	1.94	2.4e-10	4.3e-07
cellular response to stimulus (GO:0051716)	1977	108	63.65	1.7	1.3e-07	4.66e-05
cell adhesion (GO:0007155)	373	34	12.01	2.83	2.15e-07	6.43e-05
biological adhesion (GO:0022610)	373	34	12.01	2.83	2.15e-07	5.52e-05
actin cytoskeleton organization (GO:0030036)	179	16	5.76	2.78	0.000426	0.0273

## Sheet: Molecular Function
Additional file 3: Hierarchical listing of overrepresented gene ontology (GO) terms. Different tabs correspond to the categories of Biological Process, Molecular Function, and Cellular Component.
Analysis Type:	PANTHER Overrepresentation Test (Released 20190711)
Annotation Version and Release Date:	PANTHER version 14.1 Released 2019-03-12
Analyzed List:	OAvNOT treat super final 01-16-20 (Homo sapiens )
Reference List:	Homo sapiens (all genes in database)
Test Type:	FISHER
Correction:	FDR
PANTHER GO-Slim Molecular Function	# of genes in reference list	# of genes in analyzed list	# of genes expected from analyzed list	fold enrichment	raw P-value	FDR
extracellular matrix structural constituent (GO:0005201)	53	12	1.71	7.03	6.82e-07	0.000172
metalloendopeptidase activity (GO:0004222)	42	7	1.35	5.18	0.000766	0.043
metallopeptidase activity (GO:0008237)	103	13	3.32	3.92	6.81e-05	0.00687
actin binding (GO:0003779)	148	20	4.77	4.2	3.11e-07	0.000157
cytoskeletal protein binding (GO:0008092)	357	29	11.49	2.52	1.75e-05	0.00295
protein binding (GO:0005515)	2772	129	89.25	1.45	2.6e-05	0.00328

## Sheet: Cellular Component
Additional file 3: Hierarchical listing of overrepresented gene ontology (GO) terms. Different tabs correspond to the categories of Biological Process, Molecular Function, and Cellular Component.
Analysis Type:	PANTHER Overrepresentation Test (Released 20190711)
Annotation Version and Release Date:	PANTHER version 14.1 Released 2019-03-12
Analyzed List:	OAvNOT treat super final 01-16-20 (Homo sapiens )
Reference List:	Homo sapiens (all genes in database)
Test Type:	FISHER
Correction:	FDR
PANTHER GO-Slim Cellular Component	# of genes in reference list	# of genes in analyzed list	# of genes expected from analyzed list	fold enrichment	raw P-value	FDR
collagen trimer (GO:0005581)	10	4	0.32	12.42	0.000732	0.0149
apical junction complex (GO:0043296)	11	4	0.35	11.29	0.000973	0.0182
cell-cell junction (GO:0005911)	70	10	2.25	4.44	0.000188	0.00561
cell junction (GO:0030054)	122	13	3.93	3.31	0.000316	0.00786
collagen-containing extracellular matrix (GO:0062023)	33	10	1.06	9.41	6.17e-07	6.91e-05
extracellular matrix (GO:0031012)	156	26	5.02	5.18	9.87e-11	4.42e-08
extracellular region part (GO:0044421)	928	56	29.88	1.87	1.9e-05	0.000945
extracellular region (GO:0005576)	1033	71	33.26	2.13	7.06e-09	1.58e-06
dendritic spine (GO:0043197)	27	5	0.87	5.75	0.00291	0.0483
supramolecular fiber (GO:0099512)	54	9	1.74	5.18	0.000139	0.00446
supramolecular polymer (GO:0099081)	54	9	1.74	5.18	0.000139	0.0052
supramolecular complex (GO:0099080)	54	9	1.74	5.18	0.000139	0.0048
actin cytoskeleton (GO:0015629)	225	25	7.24	3.45	3.28e-07	4.9e-05
cytoskeleton (GO:0005856)	575	33	18.51	1.78	0.00197	0.0339
receptor complex (GO:0043235)	177	16	5.7	2.81	0.00038	0.0085
integral component of plasma membrane (GO:0005887)	733	51	23.6	2.16	8.91e-07	7.99e-05
plasma membrane part (GO:0044459)	515	31	16.58	1.87	0.00157	0.0282
membrane part (GO:0044425)	1276	65	41.08	1.58	0.000449	0.00958
membrane (GO:0016020)	1297	66	41.76	1.58	0.000372	0.00878
intrinsic component of membrane (GO:0031224)	963	55	31.01	1.77	8.88e-05	0.00361
integral component of membrane (GO:0016021)	953	55	30.68	1.79	5.69e-05	0.00255
