# Supplementary material for: Differential gene expression analysis reveals pathways important in early post-traumatic osteoarthritis in an equine model
Source: BMC Genomics. 2020 Nov 30;21:843. doi: 10.1186/s12864-020-07228-z (PMC7708211; doi:10.1186/s12864-020-07228-z)
Supplement: Supplementary file 5 — Additional file 5. Genes falling within pathways identified as enriched by Reactome analysis. [file 12864_2020_7228_MOESM5_ESM.xlsx]

## Sheet: ECM organization
Additional file 5: Genes falling within pathways identified as enriched by Reactome analysis.
Pathway identifier	R-HSA-1474244			R-HSA-1474228			R-HSA-1442490			R-HSA-3000178			R-HSA-2022090			R-HSA-1474290			R-HSA-216083			R-HSA-1650814			R-HSA-8948216			R-HSA-3000171			R-HSA-2243919
Pathway name	Extracellular matrix organization			Degradation of the extracellular matrix			Collagen degradation			Extracellular matrix proteoglycans			Assembly of collagen fibrils and other multimeric structures			Collagen formation			Integrin cell surface interactions			Collagen biosynthesis and modifying enzymes			Collagen chain trimerization			Non-integrin membrance-ECM interactions			Crosslinking of collagen fibrils
Entities pValue	2.7e-12	up:	0.844828	1.42e-08	up:	0.866667	4.32e-08	up:	0.888889	3.86e-07	up:	0.809524	5.32e-07	up:	0.894737	7.12e-07	up:	0.826087	1.46e-06	up:	0.85	3.25e-06	up:	0.764706	4.5e-06	up:	0.833333	1.06e-05	up:	0.8	6.58e-05	up:	0.888889
Entities FDR	3.98e-09	down:	0.155172	1.05e-05	down:	0.133333	2.12e-05	down:	0.111111	0.000142	down:	0.809524	0.000156	down:	0.105263	0.000174	down:	0.173913	0.000306	down:	0.15	0.0005	down:	0.235294	0.000734	down:	0.166667	0.001	down:	0.2	0.008	down:	0.111111
	P16112	ACAN	1.94443	P16112	ACAN	1.94443	Q99715	COL12A1	1.67341	P16112	ACAN	0.190476	Q15113	ADRA1D	1.88892	Q15113	ADRA1D	1.88892	P02452	COL1A1	2.11658	Q15113	ADRA1D	1.88892	Q99715	COL12A1	1.67341	P12814	ACTN1	1.61718	Q15113	ADRA1D	1.88892
	P12814	ACTN1	1.61718	Q8TE57	ADAMTS16	2.8724	P02452	COL1A1	2.11658	O15232	ALDH1L2	1.9453	Q99715	COL12A1	1.67341	Q99715	COL12A1	1.67341	P08123	COL1A2	1.52989	Q99715	COL12A1	1.67341	P02452	COL1A1	2.11658	P02452	COL1A1	2.11658	P02452	COL1A1	2.11658
	O43184	ADAM12	2.71314	Q8TE60	ADAMTS18	2.78265	P08123	COL1A2	1.52989	Q9BXN1	ASPN	1.53505	P02452	COL1A1	2.11658	P02452	COL1A1	2.11658	Q01955, Q86Y22	COL23A1	1.78996	P02452	COL1A1	2.11658	P08123	COL1A2	1.52989	P08123	COL1A2	1.52989	P08123	COL1A2	1.52989
	Q8TE57	ADAMTS16	2.8724	Q9P2N4	ADAMTS9	2.1682	Q01955, Q86Y22	COL23A1	1.99959	P02452	COL1A1	2.11658	P08123	COL1A2	1.52989	P08123	COL1A2	1.52989	P02462, Q03692	COL4A1	1.99959	P08123	COL1A2	1.52989	Q01955, Q86Y22	COL23A1	1.78996	Q01955	COL23A1	1.78996	Q01955	COL23A1	1.78996
	Q8TE60	ADAMTS18	2.78265	Q9UMQ6	CAPN11	1.57059	P02462, Q03692	COL4A1	1.99959	P08123	COL1A2	1.52989	Q01955	COL23A1	1.78996	Q01955, Q86Y22	COL23A1	1.78996	P08572	COL4A2	1.6452	Q01955, Q86Y22	COL23A1	1.78996	P02462, Q03692	COL4A1	1.99959	P02462, Q03692	COL4A1	1.99959	P02462	COL4A1	1.99959
	Q9P2N4	ADAMTS9	2.1682	Q99715	COL12A1	1.67341	P08572	COL4A2	1.6452	Q01955	COL23A1	1.78996	P02462, Q03692	COL4A1	1.99959	P02462, Q03692	COL4A1	1.99959	P53420	COL4A4	-1.79356	P02462, Q03692	COL4A1	1.99959	P08572	COL4A2	1.6452	P08572	COL4A2	1.6452	P08572	COL4A2	1.6452
	Q15113	ADRA1D	1.88892	P02452	COL1A1	2.11658	P53420	COL4A4	-1.79356	P02462	COL4A1	1.99959	P08572	COL4A2	1.6452	P08572	COL4A2	1.6452	P20908	COL5A1	1.70538	P08572	COL4A2	1.6452	P53420	COL4A4	-1.79356	P53420	COL4A4	-1.79356	P53420	COL4A4	-1.79356
	O15232	ALDH1L2	1.9453	P08123	COL1A2	1.52989	P20908	COL5A1	1.70538	P08572	COL4A2	1.6452	P53420	COL4A4	-1.79356	P53420	COL4A4	-1.79356	P12111	COL6A3	1.60748	P53420	COL4A4	-1.79356	P20908	COL5A1	1.70538	P20908	COL5A1	1.70538	Q96JB6	KIAA1324L	2.02196
	Q9BXN1	ASPN	1.53505	Q01955, Q86Y22	COL23A1	1.78996	P12111	COL6A3	1.60748	P53420	COL4A4	-1.79356	P20908	COL5A1	1.70538	P20908	COL5A1	1.70538	A8TX70	COL6A5	3.58483	P20908	COL5A1	1.70538	P12111	COL6A3	1.60748	P24043	LAMA2	-1.99496	Q9Y4K0	LOXL2	1.98255
	Q9UMQ6	CAPN11	1.57059	P02462, Q03692	COL4A1	1.99959	A8TX70	COL6A5	3.58483	P20908	COL5A1	1.70538	P12111	COL6A3	1.60748	P12111	COL6A3	1.60748	A6NMZ7	COL6A6	-2.97751	P12111	COL6A3	1.60748	A8TX70	COL6A5	3.58483	P07942	LAMB1	1.42217
	Q99715	COL12A1	1.67341	P08572	COL4A2	1.6452	A6NMZ7	COL6A6	-2.97751	P12111	COL6A3	1.60748	A8TX70	COL6A5	3.58483	A8TX70	COL6A5	3.58483	Q14055	COL9A2	1.89433	A8TX70	COL6A5	3.58483	A6NMZ7	COL6A6	-2.97751	Q08345	LRRC8D	1.33732
	P02452	COL1A1	2.11658	P53420	COL4A4	-1.79356	Q14055	COL9A2	1.89433	A8TX70	COL6A5	3.58483	A6NMZ7	COL6A6	-2.97751	A6NMZ7	COL6A6	-2.97751	P49747	COMP	2.75728	A6NMZ7	COL6A6	-2.97751	Q14055	COL9A2	1.89433	P01127	PDGFB	1.32005
	P08123	COL1A2	1.52989	P20908	COL5A1	1.70538	P03956, P08254	MMP1	8.47145	A6NMZ7	COL6A6	-2.97751	Q14055	COL9A2	1.89433	Q14055	COL9A2	1.89433	Q9Y624	F11R	1.4734	Q14055	COL9A2	1.89433				P02766	SERPINH1	1.5025
	Q01955, Q86Y22	COL23A1	1.78996	P12111	COL6A3	1.60748	P24347	MMP11	1.52035	Q14055	COL9A2	1.89433	Q96JB6	KIAA1324L	2.02196	O95450	FMNL1	-1.33837	P13598	ICAM2	1.60623	O95450	FMNL1	-1.33837				P07996	THBS1	3.13964
	P02462, P12644, Q03692	COL4A1	1.99959	A8TX70	COL6A5	3.58483	P45452	MMP13	12.7126	P49747	COMP	2.75728	Q9Y4K0	LOXL2	1.98255	Q96JB6	KIAA1324L	2.02196	P56199	ITGA1	1.57788	Q7Z4N8	P4HA3	1.64684				Q16832	TNNC2	-1.80078
	P08572	COL4A2	1.6452	A6NMZ7	COL6A6	-2.97751	P08253	MMP2	2.13097	P07585	DCN	-1.50064	P08254	MMP1	8.47145	Q9Y4K0	LOXL2	1.98255	P26010	ITGB7	-1.41317	Q9UKZ9	PCOLCE2	-1.92443
	P53420	COL4A4	-1.79356	Q14055	COL9A2	1.89433	P03956, P08254, P09238	MMP3	2.82586	Q13316	DMP1	2.55419	P45452	MMP13	12.7126	P08254	MMP1	8.47145	P16284	PECAM1	1.51969	P50454	SERPINH1	1.5025
	P20908	COL5A1	1.70538	P07585	DCN	-1.50064	P14780	MMP9	7.03951	P24043	LAMA2	-1.99496	P08254	MMP3	2.82586	P45452	MMP13	12.7126	P56199	PELO	1.3985
	P12111	COL6A3	1.60748	P15502	ELN	1.64091				P07942	LAMB1	1.42217	P14780	MMP9	7.03951	P08254	MMP3	2.82586	P07996	THBS1	3.13964
	A8TX70	COL6A5	3.58483	P35556	FBN2	3.4566				P09486	SPARC	2.01018				P14780	MMP9	7.03951	P04275	VWF	1.59945
	A6NMZ7	COL6A6	-2.97751	P07942	LAMB1	1.42217				Q9UQP3	TNN	7.88174				Q7Z4N8	P4HA3	1.64684
	Q14055	COL9A2	1.89433	P03956, P08254	MMP1	8.47145										Q9UKZ9	PCOLCE2	-1.92443
	P49747	COMP	2.75728	P24347	MMP11	1.52035										P50454	SERPINH1	1.5025
	P07585	DCN	-1.50064	P45452	MMP13	12.7126
	Q13316	DMP1	2.55419	P51512	MMP16	2.60992
	P15502	ELN	1.64091	P08253	MMP2	2.13097
	Q9Y624	F11R	1.4734	P03956, P08254, P09238	MMP3	2.82586
	P23142	FBLN1	-1.72089	P14780	MMP9	7.03951
	P35556	FBN2	3.4566	P14543	NID1	1.57983
	O95450	FMNL1	-1.33837	Q8IWY4	SCUBE1	-3.64391
	P13598	ICAM2	1.60623
	P56199	ITGA1	1.57788
	P26010	ITGB7	-1.41317
	Q96JB6	KIAA1324L	2.02196
	P24043	LAMA2	-1.99496
	P07942	LAMB1	1.42217
	Q9Y4K0	LOXL2	1.98255
	Q08345	LRRC8D	1.33732
	P03956, P08254	MMP1	8.47145
	P24347	MMP11	1.52035
	P45452	MMP13	12.7126
	P51512	MMP16	2.60992
	P08253	MMP2	2.13097
	P03956, P08254, P09238	MMP3	2.82586
	P14780	MMP9	7.03951
	P14543	NID1	1.57983
	Q7Z4N8	P4HA3	1.64684
	Q9BXX0	PCDH18	1.36654
	Q9UKZ9	PCOLCE2	-1.92443
	P01127	PDGFB	1.32005
	P16284	PECAM1	1.51969
	P56199	PELO	1.3985
	Q8IWY4	SCUBE1	-3.64391
	P02766, P50454	SERPINH1	1.5025
	P09486	SPARC	2.01018
	P07996	THBS1	3.13964
	Q9UQP3	TNN	7.88174
	P04275	VWF	1.59945

## Sheet: Protein metabolism
Additional file 5: Genes falling within pathways identified as enriched by Reactome analysis.
Pathway identifier	R-HSA-5173214			R-HSA-5083635			R-HSA-381426			R-HSA-8957275
Pathway name	O-glycosylation of TSR domain-containing proteins			Defective B3GALTL causes Peters-plus syndrome			Regulation of Insulin-like Growth Factor transport and uptake by Insulin-like Growth Factor Binding Proteins			Post-translational protein phosphorylation
Entities pValue	1.01e-05	up:	0.769231	0.000132	up:	0.818182	0.000143	up:	0.863636	0.000366	up:	0.833333
Entities FDR	0.001	down:	0.230769	0.015	down:	0.181818	0.015	down:	0.136364	0.036	down:	0.166667
	P58397	ADAMTS12	1.77154	P58397	ADAMTS12	1.77154	P02768, P02771	ALB	-1.99209	P02768, P02771	ALB	-1.99209
	Q8TE58	ADAMTS15	1.53239	Q8TE58	ADAMTS15	1.53239	O15232	ALDH1L2	1.9453	O15232	ALDH1L2	1.9453
	Q8TE57	ADAMTS16	2.8724	Q8TE57	ADAMTS16	2.8724	P02647	APOA1	1.65063	P02647	APOA1	1.65063
	Q8TE60	ADAMTS18	2.78265	Q8TE60	ADAMTS18	2.78265	P12644	COL4A1	1.99959	P12644	COL4A1	1.99959
	Q9P2N4	ADAMTS9	2.1682	Q9P2N4	ADAMTS9	2.1682	P08582	DISP3	5.89058	P08582	DISP3	5.89058
	Q9UKP5	FGFR2	2.49563	Q86TH1	IER5	1.30251	Q13316	DMP1	2.55419	Q13316	DMP1	2.55419
	O95450	FMNL1	-1.33837	Q8IVN8	SBSPON	-1.54818	P01009	FABP7	-2.99094	P01009	FABP7	-2.99094
	Q86TH1	IER5	1.30251	Q9BUD6	SPON2	2.18665	O00391	IER5	1.30251	O00391	IER5	1.30251
	Q8IVN8	SBSPON	-1.54818	P07996	THBS1	3.13964	P05019	IGF1	1.96642	P22692	IGFBP4	2.30111
	Q9BUD6	SPON2	2.18665	P35442	THBS2	1.52488	P22692	IGFBP4	2.30111	P24593	IGFBP5	1.73462
	P07996	THBS1	3.13964	Q6ZMP0	THSD4	-2.16037	P24593	IGFBP5	1.73462	Q16270	IGFBP7	1.34484
	P35442	THBS2	1.52488				Q16270	IGFBP7	1.34484	P05231	IL6	5.37856
	Q6ZMP0	THSD4	-2.16037				P05231	IL6	5.37856	P07942	LAMB1	1.42217
							P07942	LAMB1	1.42217	O95972	NID1	1.57983
							P03956	MMP1	8.47145	Q15084	PKIB	-1.54702
							P08253	MMP2	2.13097	O95084	PRSS23	2.20434
							P03956	MMP3	2.82586	Q14515	SPARC	2.01018
							O95972	NID1	1.57983	O76061	STC2	1.8111
							Q15084	PKIB	-1.54702
							O95084	PRSS23	2.20434
							Q14515	SPARC	2.01018
							O76061	STC2	1.8111

## Sheet: Other
Additional file 5: Genes falling within pathways identified as enriched by Reactome analysis.
Pathway identifier	R-HSA-5654221			R-HSA-8941332
Pathway name	Phospholipase C-mediated cascade; FGFR2			RUNX2 regulates genes involved in cell migration
Entities pValue	0.000471	up:	0.6	0.00054	up:	0.666667
Entities FDR	0.043	down:	0.4	0.046	down:	0.333333
	P10767	AP3M2	-1.43689	O95965	ITGBL1	-1.87087
	P21781	FGF7	1.73335	P45452	MMP13	12.7126
	P21802-1, P21802-18, P21802-3, P21802-5	FGFR2	2.49563	Q13950-1, Q13950-2	RUNX2	1.78991
	P19174	NT5DC2	-1.36244
	P08620	THBS2	1.52488
